# Supplementary material for: An active mechanical Willis meta-layer with asymmetric polarizabilities
Source: Nat Commun. 2020 Jul 23;11:3681. doi: 10.1038/s41467-020-17529-2 (PMC7378557; doi:10.1038/s41467-020-17529-2)
Supplement: Supplementary file 3 — Source Data [file 41467_2020_17529_MOESM3_ESM.xlsx]

## Sheet: Figure 2
Fig 2e					Figs. 2c and 2d
|Tl|	arg(Tl)	Numerically calculated displacement field (with control for transmission calculations)	Numerically calculated displacement field (with control for reflection calculations)		|Tl|	arg(Tl)	|H1|	arg(H1)	|H2|	arg(H2)
0	0	6.140783292628882E-8+9.50158337612014E-9i	1.5747787121606332E-6-3.689384118162015E-6i		0	0	87.9797	2.60368	86.8569	0.562739
0	0.523599	6.14078329267142E-8+9.50158337611975E-9i	1.5747787121596985E-6-3.6893841181612547E-6i		0.005	0	87.5399	2.60368	86.4227	0.562739
0	1.0472	6.140783292654138E-8+9.501583376707228E-9i	1.5747787121616247E-6-3.6893841181643028E-6i		0.01	0	87.1	2.60368	85.9884	0.562739
0	1.5708	6.140783292671723E-8+9.501583376646053E-9i	1.5747787121605329E-6-3.689384118163119E-6i		0.015	0	86.6601	2.60368	85.5541	0.562739
0	2.0944	6.140783292726322E-8+9.501583376622917E-9i	1.5747787121592716E-6-3.689384118161374E-6i		0.02	0	86.2202	2.60368	85.1198	0.562739
0	2.61799	6.140783292700128E-8+9.50158337643887E-9i	1.5747787121599836E-6-3.6893841181613005E-6i		0.025	0	85.7803	2.60368	84.6855	0.562739
0	3.14159	6.140783292728817E-8+9.501583376860333E-9i	1.5747787121605405E-6-3.689384118162103E-6i		0.03	0	85.3404	2.60368	84.2512	0.562739
0	3.66519	6.140783292670237E-8+9.501583376323329E-9i	1.5747787121584136E-6-3.6893841181622428E-6i		0.035	0	84.9005	2.60368	83.817	0.562739
0	4.18879	6.14078329266039E-8+9.50158337681492E-9i	1.574778712159703E-6-3.6893841181638327E-6i		0.04	0	84.4606	2.60368	83.3827	0.562739
0	4.71239	6.140783292730545E-8+9.50158337703219E-9i	1.57477871215906E-6-3.689384118163486E-6i		0.045	0	84.0207	2.60368	82.9484	0.562739
0	5.23599	6.140783292659159E-8+9.501583376628618E-9i	1.5747787121600736E-6-3.6893841181630297E-6i		0.05	0	83.5808	2.60368	82.5141	0.562739
0	5.75959	6.140783292673867E-8+9.501583376604976E-9i	1.5747787121557846E-6-3.689384118163646E-6i		0.055	0	83.1409	2.60368	82.0798	0.562739
0	6.28319	6.140783292676141E-8+9.501583376760982E-9i	1.5747787121582264E-6-3.6893841181614423E-6i		0.06	0	82.701	2.60368	81.6455	0.562739
0.2	0	-6.934461494391807E-7-2.1768608748007732E-7i	1.5724488447182182E-6-3.677176546964473E-6i		0.065	0	82.2611	2.60368	81.2112	0.562739
0.2	0.523599	-4.773094698399885E-7-5.650105863495887E-7i	1.566649646022349E-6-3.679998572880918E-6i		0.07	0	81.8212	2.60368	80.777	0.562739
0.2	1.0472	-1.1688828804798683E-7-7.563443186520432E-7i	1.5630608853549411E-6-3.6853377873360197E-6i		0.075	0	81.3813	2.60368	80.3427	0.562739
0.2	1.5708	2.8950374712100165E-7-7.415082270793228E-7i	1.56262993703007E-6-3.6917345045052915E-6i		0.08	0	80.9414	2.60368	79.9084	0.562739
0.2	2.0944	6.330503231379106E-7-5.265158056622132E-7i	1.5654401891109178E-6-3.697472594483684E-6i		0.085	0	80.5015	2.60368	79.4741	0.562739
0.2	2.61799	8.234894133585749E-7-1.6992445995105032E-7i	1.5707208100875004E-6-3.7010410729286235E-6i		0.09	0	80.0616	2.60368	79.0398	0.562739
0.2	3.14159	8.115087103329275E-7+2.337812378581008E-7i	1.5770707412423433E-6-3.7015124091509557E-6i		0.095	0	79.6217	2.60368	78.6055	0.562739
0.2	3.66519	6.002670332657243E-7+5.784434965543744E-7i	1.5828202013474519E-6-3.698762792952854E-6i		0.1	0	79.1818	2.60368	78.1713	0.562739
0.2	4.18879	2.4459881629774505E-7+7.726852428350734E-7i	1.5864468005597498E-6-3.693502856505427E-6i		0.105	0	78.7419	2.60368	77.737	0.562739
0.2	4.71239	-1.6193504430186865E-7+7.63419287648487E-7i	1.5869653238350334E-6-3.6871130107623853E-6i		0.11	0	78.302	2.60368	77.3027	0.562739
0.2	5.23599	-5.103764147208555E-7+5.510892313583643E-7i	1.584204811964918E-6-3.6813025145367345E-6i		0.115	0	77.8621	2.60368	76.8684	0.562739
0.2	5.75959	-7.055686820427399E-7+1.9158998943980486E-7i	1.5788863546352778E-6-3.6776547549445963E-6i		0.12	0	77.4222	2.60368	76.4341	0.562739
0.2	6.28319	-6.934461494393556E-7-2.1768608747996831E-7i	1.5724488447184338E-6-3.6771765469633835E-6i		0.125	0	76.9823	2.60368	75.9998	0.562739
0.4	0	-1.4530944592340498E-6-4.478249469047983E-7i	1.5700805292621281E-6-3.6648889786640347E-6i		0.13	0	76.5424	2.60368	75.5655	0.562739
0.4	0.523599	-1.0158416511493767E-6-1.1451340203109384E-6i	1.5584322893271706E-6-3.6706067679237756E-6i		0.135	0	76.1025	2.60368	75.1313	0.562739
0.4	1.0472	-2.902487490781047E-7-1.5248093029231861E-6i	1.5512939303150847E-6-3.6813645742356345E-6i		0.14	0	75.6626	2.60368	74.697	0.562739
0.4	1.5708	5.223096970389355E-7-1.4895694947235141E-6i	1.5505197060652297E-6-3.694163561882271E-6i		0.145	0	75.2227	2.60368	74.2627	0.562739
0.4	2.0944	1.204510456089521E-6-1.05700572686896E-6i	1.5561886381272213E-6-3.7055672369918543E-6i		0.15	0	74.7828	2.60368	73.8284	0.562739
0.4	2.61799	1.5807186447061606E-6-3.4672880117775476E-7i	1.5667119412936007E-6-3.7126262206176874E-6i		0.155	0	74.3429	2.60368	73.3941	0.562739
0.4	3.14159	1.5568972972809442E-6+4.5519531274227936E-7i	1.5793255307567142E-6-3.713562129217695E-6i		0.16	0	73.903	2.60368	72.9598	0.562739
0.4	3.66519	1.1392257481154638E-6+1.1418561752914956E-6i	1.5907748260457512E-6-3.7081339996365833E-6i		0.165	0	73.4631	2.60368	72.5256	0.562739
0.4	4.18879	4.326434316537603E-7+1.533164220329709E-6i	1.598064552407763E-6-3.6976932865465363E-6i		0.17	0	73.0232	2.60368	72.0913	0.562739
0.4	4.71239	-3.8048229128952425E-7+1.5202035014323122E-6i	1.5991890535758726E-6-3.6849217826241414E-6i		0.175	0	72.5833	2.60368	71.657	0.562739
0.4	5.23599	-1.0822609791526728E-6+1.0982899437133711E-6i	1.5937190920767843E-6-3.6732285033170504E-6i		0.18	0	72.1434	2.60368	71.2227	0.562739
0.4	5.75959	-1.4774831498622611E-6+3.7638213991600786E-7i	1.5830444566490924E-6-3.6658523762923593E-6i		0.185	0	71.7035	2.60368	70.7884	0.562739
0.4	6.28319	-1.4530944592347232E-6-4.4782494690450704E-7i	1.57008052926453E-6-3.6648889786645883E-6i		0.19	0	71.2636	2.60368	70.3541	0.562739
0.6	0	-2.2175787305657616E-6-6.809589171134942E-7i	1.5676731450476949E-6-3.6525206886977877E-6i		0.195	0	70.8237	2.60368	69.9198	0.562739
0.6	0.523599	-1.5541446358894211E-6-1.7309097009292835E-6i	1.550125927475004E-6-3.66120932749978E-6i		0.2	0	70.3838	2.60368	69.4856	0.562739
0.6	1.0472	-4.586331998146034E-7-2.295849492374208E-6i	1.5394784691749654E-6-3.677465183219889E-6i		0.205	0	69.9439	2.60368	69.0513	0.562739
0.6	1.5708	7.597822879156291E-7-2.2346423093832043E-6i	1.5384487159415247E-6-3.6966706750000815E-6i		0.21	0	69.504	2.60368	68.617	0.562739
0.6	2.0944	1.7757484621047672E-6-1.5820109467850282E-6i	1.5470234535353958E-6-3.7136673522460583E-6i		0.215	0	69.0641	2.60368	68.1827	0.562739
0.6	2.61799	2.333137683611411E-6-5.209513940904265E-7i	1.562751410446842E-6-3.7241401570329965E-6i		0.22	0	68.6242	2.60368	67.7484	0.562739
0.6	3.14159	2.297614003982587E-6+6.73785523694181E-7i	1.5815436688512906E-6-3.7255339801427345E-6i		0.225	0	68.1843	2.60368	67.3141	0.562739
0.6	3.66519	1.678242424829074E-6+1.6997806456007134E-6i	1.5986432974138168E-6-3.717497153636036E-6i		0.23	0	67.7444	2.60368	66.8799	0.562739
0.6	4.18879	6.255000300845852E-7+2.2908968012924704E-6i	1.609631381596954E-6-3.7019546870906223E-6i		0.235	0	67.3045	2.60368	66.4456	0.562739
0.6	4.71239	-5.941917371805212E-7+2.279812108950899E-6i	1.611449172117602E-6-3.6828110262393263E-6i		0.24	0	66.8646	2.60368	66.0113	0.562739
0.6	5.23599	-1.6542035682181707E-6+1.6511465296191928E-6i	1.6033221547136497E-6-3.665162817578369E-6i		0.245	0	66.4247	2.60368	65.577	0.562739
0.6	5.75959	-2.254379025747845E-6+5.639201520369771E-7i	1.5872537495853577E-6-3.653976369570893E-6i		0.25	0	65.9848	2.60368	65.1427	0.562739
0.6	6.28319	-2.2175787305649454E-6-6.809589171132561E-7i	1.56767314504678E-6-3.652520688696663E-6i		0.255	0	65.5449	2.60368	64.7084	0.562739
0.8	0	-2.986941012841289E-6-9.17132685288388E-7i	1.5652260600095848E-6-3.6400709447251794E-6i		0.26	0	65.105	2.60368	64.2741	0.562739
0.8	0.523599	-2.0921734873229285E-6-2.322378574203363E-6i	1.541729845032443E-6-3.651806889383852E-6i		0.265	0	64.6651	2.60368	63.8399	0.562739
0.8	1.0472	-6.220017514552986E-7-3.0694202977352212E-6i	1.5276151359846484E-6-3.6736403125893295E-6i		0.27	0	64.2252	2.60368	63.4056	0.562739
0.8	1.5708	1.001877745912741E-6-2.9766875029081582E-6i	1.5264176523205209E-6-3.699255221416899E-6i		0.275	0	63.7853	2.60368	62.9713	0.562739
0.8	2.0944	2.3467253909891057E-6-2.1015741974510393E-6i	1.5379440288700754E-6-3.7217722597029094E-6i		0.28	0	63.3454	2.60368	62.537	0.562739
0.8	2.61799	3.080788261940594E-6-6.926314995207986E-7i	1.55883853376178E-6-3.7355834724490563E-6i		0.285	0	62.9055	2.60368	62.1027	0.562739
0.8	3.14159	3.033698840029573E-6+8.8959287923889E-7i	1.5837257332340782E-6-3.7374286562593642E-6i		0.29	0	62.4656	2.60368	61.6684	0.562739
0.8	3.66519	2.2172763307744717E-6+2.2522579271788823E-6i	1.6064263251875366E-6-3.726851683216832E-6i		0.295	0	62.0257	2.60368	61.2341	0.562739
0.8	4.18879	8.231265585204282E-7+3.045841999548764E-6i	1.6211467141079976E-6-3.7062863317871147E-6i		0.3	0	61.5858	2.60368	60.7999	0.562739
0.8	4.71239	-8.030216479759535E-7+3.042202267106112E-6i	1.6237449395078243E-6-3.6807813260682715E-6i		0.305	0	61.1459	2.60368	60.3656	0.562739
0.8	5.23599	-2.226161027586013E-6+2.2097017911168694E-6i	1.6130146005798327E-6-3.657106203892733E-6i		0.31	0	60.706	2.60368	59.9313	0.562739
0.8	5.75959	-3.036300205859925E-6+7.542468934350035E-7i	1.5915149773130472E-6-3.642026116455062E-6i		0.315	0	60.2661	2.60368	59.497	0.562739
0.8	6.28319	-2.9869410128411095E-6-9.171326852900949E-7i	1.565226060010591E-6-3.640070944726175E-6i		0.32	0	59.8262	2.60368	59.0627	0.562739
1	0	-3.761223774431752E-6-1.156391718864854E-6i	1.5627386305401042E-6-3.627539006577239E-6i		0.325	0	59.3863	2.60368	58.6284	0.562739
1	0.523599	-2.629882396711909E-6-2.919581538213344E-6i	1.5332433258849573E-6-3.6424001051088775E-6i		0.33	0	58.9464	2.60368	58.1942	0.562739
1	1.0472	-7.803149910577863E-7-3.845476422368744E-6i	1.5157045766717113E-6-3.6698906543208586E-6i		0.335	0	58.5065	2.60368	57.7599	0.562739
1	1.5708	1.2485519325213953E-6-3.715666652058431E-6i	1.5144271897749107E-6-3.7019165717477384E-6i		0.34	0	58.0666	2.60368	57.3256	0.562739
1	2.0944	2.9174031013625186E-6-2.6157381667619645E-6i	1.5289497570379143E-6-3.7298812915777307E-6i		0.345	0	57.6267	2.60368	56.8913	0.562739
1	2.61799	3.823711690803697E-6-8.618076989214494E-7i	1.5549726388061926E-6-3.7469567516554106E-6i		0.35	0	57.1868	2.60368	56.457	0.562739
1	3.14159	3.76519141807084E-6+1.102657694469847E-6i	1.5858722913840586E-6-3.749246844555131E-6i		0.355	0	56.7469	2.60368	56.0227	0.562739
1	3.66519	2.7562875429352613E-6+2.799329023514469E-6i	1.614124617514201E-6-3.7361970293156714E-6i		0.36	0	56.307	2.60368	55.5884	0.562739
1	4.18879	1.0254805740602342E-6+3.7979595605828338E-6i	1.632609988022821E-6-3.7106874893783244E-6i		0.365	0	55.8671	2.60368	55.1542	0.562739
1	4.71239	-1.0069307409860488E-6+3.8073304099434E-6i	1.6360756051935064E-6-3.678833258315092E-6i		0.37	0	55.4272	2.60368	54.7199	0.562739
1	5.23599	-2.798089330078613E-6+2.7739985118804254E-6i	1.6227970286492785E-6-3.649059422501773E-6i		0.375	0	54.9873	2.60368	54.2856	0.562739
1	5.75959	-3.823291031362822E-6+9.474059972997124E-7i	1.5958288964284668E-6-3.6300009929013402E-6i		0.38	0	54.5474	2.60368	53.8513	0.562739
1	6.28319	-3.7612237744367333E-6-1.1563917188537415E-6i	1.5627386305366818E-6-3.627539006582924E-6i		0.385	0	54.1075	2.60368	53.417	0.562739
1.2	0	-4.540469906334653E-6-1.3987822810665034E-6i	1.5602102012226407E-6-3.614924126158845E-6i		0.39	0	53.6676	2.60368	52.9827	0.562739
1.2	0.523599	-3.167224672957735E-6-3.5225594313000956E-6i	1.5246656534259343E-6-3.6329896401301008E-6i		0.395	0	53.2277	2.60368	52.5485	0.562739
1.2	1.0472	-9.335339958430719E-7-4.623971867442123E-6i	1.503747448972858E-6-3.66621689386034E-6i		0.4	0	52.7878	2.60368	52.1142	0.562739
1.2	1.5708	1.4997603589763675E-6-4.451542081077192E-6i	1.5024779917287758E-6-3.7046540899039985E-6i		0.405	0	52.348	2.60368	51.6799	0.562739
1.2	2.0944	3.4877442500546975E-6-3.1245454891503467E-6i	1.520040030485825E-6-3.7379937926877746E-6i		0.41	0	51.9081	2.60368	51.2456	0.562739
1.2	2.61799	4.561948864607748E-6-1.0285179076539865E-6i	1.5511530642591288E-6-3.7582605739902058E-6i		0.415	0	51.4682	2.60368	50.8113	0.562739
1.2	3.14159	4.492130957475832E-6+1.3130196044026042E-6i	1.5879839007703408E-6-3.7609892247283606E-6i		0.42	0	51.0283	2.60368	50.377	0.562739
1.2	3.66519	3.29523693752954E-6+3.34103491227218E-6i	1.6217388808323412E-6-3.7455326453503524E-6i		0.425	0	50.5884	2.60368	49.9427	0.562739
1.2	4.18879	1.2325192583029636E-6+4.54720996447462E-6i	1.6440206535590431E-6-3.7151574239158275E-6i		0.43	0	50.1485	2.60368	49.5085	0.562739
1.2	4.71239	-1.205878199222896E-6+4.575152253468368E-6i	1.6484404081233282E-6-3.6769673907044855E-6i		0.435	0	49.7086	2.60368	49.0742	0.562739
1.2	5.23599	-3.3699435650186725E-6+3.3440794456753235E-6i	1.6326700360083824E-6-3.6410232474378086E-6i		0.44	0	49.2687	2.60368	48.6399	0.562739
1.2	5.75959	-4.615396292446894E-6+1.143441877905756E-6i	1.6001962765200543E-6-3.6179003690868138E-6i		0.445	0	48.8288	2.60368	48.2056	0.562739
1.2	6.28319	-4.5404699063339706E-6-1.3987822810586965E-6i	1.5602102012215277E-6-3.6149241261598694E-6i		0.45	0	48.3889	2.60368	47.7713	0.562739
1.4	0	-5.324722725770646E-6-1.6443514470029477E-6i	1.5576401046398181E-6-3.6022255473506183E-6i		0.455	0	47.949	2.60368	47.337	0.562739
1.4	0.523599	-3.70415273225933E-6-4.131353019894153E-6i	1.5159961107112225E-6-3.6235761740390487E-6i		0.46	0	47.5091	2.60368	46.9028	0.562739
1.4	1.0472	-1.0816203474360686E-6-5.4048599374174995E-6i	1.4917444223689576E-6-3.6626197098869787E-6i		0.465	0	47.0692	2.60368	46.4685	0.562739
1.4	1.5708	1.7554582005979743E-6-5.184276863971582E-6i	1.4905707103909678E-6-3.7074671332958984E-6i		0.47	0	46.6293	2.60368	46.0342	0.562739
1.4	2.0944	4.057712281449085E-6-3.62803873652789E-6i	1.511214241333901E-6-3.7461091203008115E-6i		0.475	0	46.1894	2.60368	45.5999	0.562739
1.4	2.61799	5.295540265035266E-6-1.1927993880091576E-6i	1.54737915973231E-6-3.769495513382111E-6i		0.48	0	45.7495	2.60368	45.1656	0.562739
1.4	3.14159	5.214556288018362E-6+1.5207175771113548E-6i	1.5900611090337145E-6-3.7726564692920314E-6i		0.485	0	45.3096	2.60368	44.7313	0.562739
1.4	3.66519	3.834086179646456E-6+3.877416535986781E-6i	1.6292698197496569E-6-3.754857997063467E-6i		0.49	0	44.8697	2.60368	44.297	0.562739
1.4	4.18879	1.4441994316244367E-6+5.293554428562357E-6i	1.6553781730972101E-6-3.719695394977599E-6i		0.495	0	44.4298	2.60368	43.8628	0.562739
1.4	4.71239	-1.399823685801359E-6+5.345622800723558E-6i	1.6608385768506225E-6-3.6751842822723007E-6i		0.5	0	43.9899	2.60368	43.4285	0.562739
1.4	5.23599	-3.941677927607014E-6+3.919987304462905E-6i	1.6426342176014854E-6-3.632998466702602E-6i		0.505	0	43.55	2.60368	42.9942	0.562739
1.4	5.75959	-5.412661232376373E-6+1.3423997464822552E-6i	1.6046179003999721E-6-3.605723609388544E-6i		0.51	0	43.1101	2.60368	42.5599	0.562739
1.4	6.28319	-5.324722725769584E-6-1.6443514470008583E-6i	1.5576401046358178E-6-3.6022255473508318E-6i		0.515	0	42.6702	2.60368	42.1256	0.562739
1.6	0	-6.1140259798553836E-6-1.8931471198668506E-6i	1.5550276610506045E-6-3.5894425059527073E-6i		0.52	0	42.2303	2.60368	41.6913	0.562739
1.6	0.523599	-4.24061808782247E-6-4.746002986016487E-6i	1.5072339806440273E-6-3.614160400699717E-6i		0.525	0	41.7904	2.60368	41.2571	0.562739
1.6	1.0472	-1.2245361461156468E-6-6.188093245852735E-6i	1.4796961780298595E-6-3.6590997740641035E-6i		0.53	0	41.3505	2.60368	40.8228	0.562739
1.6	1.5708	2.015600311139796E-6-5.913834826461856E-6i	1.478705986735351E-6-3.7103550530761974E-6i		0.535	0	40.9106	2.60368	40.3885	0.562739
1.6	2.0944	4.6272714169454415E-6-4.1262604095595445E-6i	1.5024717815820235E-6-3.7542266439885346E-6i		0.54	0	40.4707	2.60368	39.9542	0.562739
1.6	2.61799	6.024525965076575E-6-1.3546887618915648E-6i	1.5436502855266416E-6-3.7806621384114917E-6i		0.545	0	40.0308	2.60368	39.5199	0.562739
1.6	3.14159	5.9325058535193366E-6+1.7257899265206713E-6i	1.5921044541802018E-6-3.7842492436242524E-6i		0.55	0	39.5909	2.60368	39.0856	0.562739
1.6	3.66519	4.372797712886573E-6+4.408514793061158E-6i	1.636718136894064E-6-3.764172562328055E-6i		0.555	0	39.151	2.60368	38.6513	0.562739
1.6	4.18879	1.6604775674189307E-6+6.03695490975009E-6i	1.6666820211569607E-6-3.7243006579310483E-6i		0.56	0	38.7111	2.60368	38.2171	0.562739
1.6	4.71239	-1.5887273582668277E-6+6.118696347292566E-6i	1.67326932964502E-6-3.6734844831444E-6i		0.565	0	38.2712	2.60368	37.7828	0.562739
1.6	5.23599	-4.513245708301937E-6+4.501764746171967E-6i	1.6526901660701337E-6-3.624985882375708E-6i		0.57	0	37.8313	2.60368	37.3485	0.562739
1.6	5.75959	-6.215131551508091E-6+1.544325627384889E-6i	1.6090945643864443E-6-3.593470072363476E-6i		0.575	0	37.3914	2.60368	36.9142	0.562739
1.6	6.28319	-6.1140259798521335E-6-1.8931471198685248E-6i	1.5550276610515894E-6-3.589442505950352E-6i		0.58	0	36.9515	2.60368	36.4799	0.562739
1.8	0	-6.908423849158004E-6-2.145218047681241E-6i	1.5523721782236601E-6-3.576574229588013E-6i		0.585	0	36.5116	2.60368	36.0456	0.562739
1.8	0.523599	-4.776571339594854E-6-5.3665499144139245E-6i	1.498378546170052E-6-3.6047430284713194E-6i		0.59	0	36.0717	2.60368	35.6113	0.562739
1.8	1.0472	-1.3622440249430281E-6-6.97362372155932E-6i	1.4676034087218514E-6-3.655657750826616E-6i		0.595	0	35.6318	2.60368	35.1771	0.562739
1.8	1.5708	2.2801412370530865E-6-6.640180547668142E-6i	1.4668844503841117E-6-3.7133171943346174E-6i		0.6	0	35.1919	2.60368	34.7428	0.562739
1.8	2.0944	5.196386644359211E-6-4.6192529291993E-6i	1.4938120432023335E-6-3.762345745469374E-6i		0.605	0	34.752	2.60368	34.3085	0.562739
1.8	2.61799	6.748945632998761E-6-1.5142220232986744E-6i	1.5399658124728012E-6-3.791761012321176E-6i		0.61	0	34.3121	2.60368	33.8742	0.562739
1.8	3.14159	6.6460177154886546E-6+1.928274324952511E-6i	1.5941144647929322E-6-3.795768206076019E-6i		0.615	0	33.8722	2.60368	33.4399	0.562739
1.8	3.66519	4.911334749066124E-6+4.93437052901452E-6i	1.6440845328264639E-6-3.773475830981177E-6i		0.62	0	33.4323	2.60368	33.0056	0.562739
1.8	4.18879	1.8813098063473687E-6+6.777374106562569E-6i	1.6779316844500784E-6-3.7289724641171072E-6i		0.625	0	32.9924	2.60368	32.5714	0.562739
1.8	4.71239	-1.772549882919415E-6+6.894326487014531E-6i	1.685731874600171E-6-3.6718685343183374E-6i		0.63	0	32.5525	2.60368	32.1371	0.562739
1.8	5.23599	-5.084599282275477E-6+5.089454362055166E-6i	1.6628384715102847E-6-3.6169863108063986E-6i		0.635	0	32.1126	2.60368	31.7028	0.562739
1.8	5.75959	-7.02285341132751E-6+1.7492663747532902E-6i	1.6136270785540816E-6-3.5811391106594542E-6i		0.64	0	31.6727	2.60368	31.2685	0.562739
1.8	6.28319	-6.908423849158686E-6-2.14521804768505E-6i	1.552372178220654E-6-3.5765742295864274E-6i		0.645	0	31.2328	2.60368	30.8342	0.562739
2	0	-7.707960951340708E-6-2.400613840353256E-6i	1.549672951062471E-6-3.563619937607619E-6i		0.65	0	30.7929	2.60368	30.3999	0.562739
2	0.523599	-5.311962164062896E-6-5.9930342793396394E-6i	1.489429090451609E-6-3.595324780374723E-6i		0.655	0	30.353	2.60368	29.9656	0.562739
2	1.0472	-1.4947071638872449E-6-7.761402615076704E-6i	1.4554668187429057E-6-3.6522942971342993E-6i		0.66	0	29.9131	2.60368	29.5314	0.562739
2	1.5708	2.549035231699968E-6-7.363279361456539E-6i	1.4551067196380811E-6-3.7163528963382147E-6i		0.665	0	29.4732	2.60368	29.0971	0.562739
2	2.0944	5.765023707424529E-6-5.107058628454257E-6i	1.4852344183303218E-6-3.7704658184630903E-6i		0.67	0	29.0333	2.60368	28.6628	0.562739
2	2.61799	7.4688385363439195E-6-1.6714345504580625E-6i	1.536325121676045E-6-3.8027926930850242E-6i		0.675	0	28.5934	2.60368	28.2285	0.562739
2	3.14159	7.3551295568024445E-6+2.128207815410656E-6i	1.5960916602013822E-6-3.807214008024395E-6i		0.68	0	28.1535	2.60368	27.7942	0.562739
2	3.66519	5.449661257964013E-6+5.45502452799384E-6i	1.6513697059042586E-6-3.782767304629017E-6i		0.685	0	27.7136	2.60368	27.3599	0.562739
2	4.18879	2.1066519704807544E-6+7.514775460867072E-6i	1.6891266618635972E-6-3.733710061101093E-6i		0.69	0	27.2737	2.60368	26.9257	0.562739
2	4.71239	-1.9512524490451782E-6+7.672466118112532E-6i	1.6982254097523773E-6-3.6703369674641696E-6i		0.695	0	26.8338	2.60368	26.4914	0.562739
2	5.23599	-5.65569009886468E-6+5.683098663861172E-6i	1.6730797212439221E-6-3.6090005827054436E-6i		0.7	0	26.3939	2.60368	26.0571	0.562739
2	5.75959	-7.835873438400947E-6+1.9572696894161116E-6i	1.6182162670254614E-6-3.5687300710315212E-6i		0.705	0	25.954	2.60368	25.6228	0.562739
2	6.28319	-7.707960951343508E-6-2.400613840363216E-6i	1.5496729510703848E-6-3.5636199376100343E-6i		0.71	0	25.5141	2.60368	25.1885	0.562739
Location:		x = 80 mm	x = -40 mm		0.715	0	25.0742	2.60368	24.7542	0.562739
Numerically calculated reference displacement field (without control)		-3.761223774432196E-6-1.1563917188637291E-6i	1.5627386305387805E-6-3.6275390065769898E-6i		0.72	0	24.6343	2.60368	24.3199	0.562739
					0.725	0	24.1944	2.60368	23.8857	0.562739
					0.73	0	23.7545	2.60368	23.4514	0.562739
					0.735	0	23.3146	2.60368	23.0171	0.562739
					0.74	0	22.8747	2.60368	22.5828	0.562739
					0.745	0	22.4348	2.60368	22.1485	0.562739
					0.75	0	21.9949	2.60368	21.7142	0.562739
					0.755	0	21.555	2.60368	21.28	0.562739
					0.76	0	21.1151	2.60368	20.8457	0.562739
					0.765	0	20.6752	2.60368	20.4114	0.562739
					0.77	0	20.2353	2.60368	19.9771	0.562739
					0.775	0	19.7954	2.60368	19.5428	0.562739
					0.78	0	19.3555	2.60368	19.1085	0.562739
					0.785	0	18.9156	2.60368	18.6742	0.562739
					0.79	0	18.4757	2.60368	18.24	0.562739
					0.795	0	18.0358	2.60368	17.8057	0.562739
					0.8	0	17.5959	2.60368	17.3714	0.562739
					0.805	0	17.1561	2.60368	16.9371	0.562739
					0.81	0	16.7162	2.60368	16.5028	0.562739
					0.815	0	16.2763	2.60368	16.0685	0.562739
					0.82	0	15.8364	2.60368	15.6343	0.562739
					0.825	0	15.3965	2.60368	15.2	0.562739
					0.83	0	14.9566	2.60368	14.7657	0.562739
					0.835	0	14.5167	2.60368	14.3314	0.562739
					0.84	0	14.0768	2.60368	13.8971	0.562739
					0.845	0	13.6369	2.60368	13.4628	0.562739
					0.85	0	13.197	2.60368	13.0285	0.562739
					0.855	0	12.7571	2.60368	12.5943	0.562739
					0.86	0	12.3172	2.60368	12.16	0.562739
					0.865	0	11.8773	2.60368	11.7257	0.562739
					0.87	0	11.4374	2.60368	11.2914	0.562739
					0.875	0	10.9975	2.60368	10.8571	0.562739
					0.88	0	10.5576	2.60368	10.4228	0.562739
					0.885	0	10.1177	2.60368	9.98855	0.562739
					0.89	0	9.67777	2.60368	9.55426	0.562739
					0.895	0	9.23787	2.60368	9.11998	0.562739
					0.9	0	8.79797	2.60368	8.68569	0.562739
					0.905	0	8.35808	2.60368	8.25141	0.562739
					0.91	0	7.91818	2.60368	7.81713	0.562739
					0.915	0	7.47828	2.60368	7.38284	0.562739
					0.92	0	7.03838	2.60368	6.94856	0.562739
					0.925	0	6.59848	2.60368	6.51427	0.562739
					0.93	0	6.15858	2.60368	6.07999	0.562739
					0.935	0	5.71868	2.60368	5.6457	0.562739
					0.94	0	5.27878	2.60368	5.21142	0.562739
					0.945	0	4.83889	2.60368	4.77713	0.562739
					0.95	0	4.39899	2.60368	4.34285	0.562739
					0.955	0	3.95909	2.60368	3.90856	0.562739
					0.96	0	3.51919	2.60368	3.47428	0.562739
					0.965	0	3.07929	2.60368	3.03999	0.562739
					0.97	0	2.63939	2.60368	2.60571	0.562739
					0.975	0	2.19949	2.60368	2.17142	0.562739
					0.98	0	1.75959	2.60368	1.73714	0.562739
					0.985	0	1.3197	2.60368	1.30285	0.562739
					0.99	0	0.879797	2.60368	0.868569	0.562739
					0.995	0	0.439899	2.60368	0.434285	0.562739
					1	0	0	0	0	0
					1.005	0	0.439899	-0.537911	0.434285	-2.57885
					1.01	0	0.879797	-0.537911	0.868569	-2.57885
					1.015	0	1.3197	-0.537911	1.30285	-2.57885
					1.02	0	1.75959	-0.537911	1.73714	-2.57885
					1.025	0	2.19949	-0.537911	2.17142	-2.57885
					1.03	0	2.63939	-0.537911	2.60571	-2.57885
					1.035	0	3.07929	-0.537911	3.03999	-2.57885
					1.04	0	3.51919	-0.537911	3.47428	-2.57885
					1.045	0	3.95909	-0.537911	3.90856	-2.57885
					1.05	0	4.39899	-0.537911	4.34285	-2.57885
					1.055	0	4.83889	-0.537911	4.77713	-2.57885
					1.06	0	5.27878	-0.537911	5.21142	-2.57885
					1.065	0	5.71868	-0.537911	5.6457	-2.57885
					1.07	0	6.15858	-0.537911	6.07999	-2.57885
					1.075	0	6.59848	-0.537911	6.51427	-2.57885
					1.08	0	7.03838	-0.537911	6.94856	-2.57885
					1.085	0	7.47828	-0.537911	7.38284	-2.57885
					1.09	0	7.91818	-0.537911	7.81713	-2.57885
					1.095	0	8.35808	-0.537911	8.25141	-2.57885
					1.1	0	8.79797	-0.537911	8.68569	-2.57885
					1.105	0	9.23787	-0.537911	9.11998	-2.57885
					1.11	0	9.67777	-0.537911	9.55426	-2.57885
					1.115	0	10.1177	-0.537911	9.98855	-2.57885
					1.12	0	10.5576	-0.537911	10.4228	-2.57885
					1.125	0	10.9975	-0.537911	10.8571	-2.57885
					1.13	0	11.4374	-0.537911	11.2914	-2.57885
					1.135	0	11.8773	-0.537911	11.7257	-2.57885
					1.14	0	12.3172	-0.537911	12.16	-2.57885
					1.145	0	12.7571	-0.537911	12.5943	-2.57885
					1.15	0	13.197	-0.537911	13.0285	-2.57885
					1.155	0	13.6369	-0.537911	13.4628	-2.57885
					1.16	0	14.0768	-0.537911	13.8971	-2.57885
					1.165	0	14.5167	-0.537911	14.3314	-2.57885
					1.17	0	14.9566	-0.537911	14.7657	-2.57885
					1.175	0	15.3965	-0.537911	15.2	-2.57885
					1.18	0	15.8364	-0.537911	15.6343	-2.57885
					1.185	0	16.2763	-0.537911	16.0685	-2.57885
					1.19	0	16.7162	-0.537911	16.5028	-2.57885
					1.195	0	17.1561	-0.537911	16.9371	-2.57885
					1.2	0	17.5959	-0.537911	17.3714	-2.57885
					1.205	0	18.0358	-0.537911	17.8057	-2.57885
					1.21	0	18.4757	-0.537911	18.24	-2.57885
					1.215	0	18.9156	-0.537911	18.6742	-2.57885
					1.22	0	19.3555	-0.537911	19.1085	-2.57885
					1.225	0	19.7954	-0.537911	19.5428	-2.57885
					1.23	0	20.2353	-0.537911	19.9771	-2.57885
					1.235	0	20.6752	-0.537911	20.4114	-2.57885
					1.24	0	21.1151	-0.537911	20.8457	-2.57885
					1.245	0	21.555	-0.537911	21.28	-2.57885
					1.25	0	21.9949	-0.537911	21.7142	-2.57885
					1.255	0	22.4348	-0.537911	22.1485	-2.57885
					1.26	0	22.8747	-0.537911	22.5828	-2.57885
					1.265	0	23.3146	-0.537911	23.0171	-2.57885
					1.27	0	23.7545	-0.537911	23.4514	-2.57885
					1.275	0	24.1944	-0.537911	23.8857	-2.57885
					1.28	0	24.6343	-0.537911	24.3199	-2.57885
					1.285	0	25.0742	-0.537911	24.7542	-2.57885
					1.29	0	25.5141	-0.537911	25.1885	-2.57885
					1.295	0	25.954	-0.537911	25.6228	-2.57885
					1.3	0	26.3939	-0.537911	26.0571	-2.57885
					1.305	0	26.8338	-0.537911	26.4914	-2.57885
					1.31	0	27.2737	-0.537911	26.9257	-2.57885
					1.315	0	27.7136	-0.537911	27.3599	-2.57885
					1.32	0	28.1535	-0.537911	27.7942	-2.57885
					1.325	0	28.5934	-0.537911	28.2285	-2.57885
					1.33	0	29.0333	-0.537911	28.6628	-2.57885
					1.335	0	29.4732	-0.537911	29.0971	-2.57885
					1.34	0	29.9131	-0.537911	29.5314	-2.57885
					1.345	0	30.353	-0.537911	29.9656	-2.57885
					1.35	0	30.7929	-0.537911	30.3999	-2.57885
					1.355	0	31.2328	-0.537911	30.8342	-2.57885
					1.36	0	31.6727	-0.537911	31.2685	-2.57885
					1.365	0	32.1126	-0.537911	31.7028	-2.57885
					1.37	0	32.5525	-0.537911	32.1371	-2.57885
					1.375	0	32.9924	-0.537911	32.5714	-2.57885
					1.38	0	33.4323	-0.537911	33.0056	-2.57885
					1.385	0	33.8722	-0.537911	33.4399	-2.57885
					1.39	0	34.3121	-0.537911	33.8742	-2.57885
					1.395	0	34.752	-0.537911	34.3085	-2.57885
					1.4	0	35.1919	-0.537911	34.7428	-2.57885
					1.405	0	35.6318	-0.537911	35.1771	-2.57885
					1.41	0	36.0717	-0.537911	35.6113	-2.57885
					1.415	0	36.5116	-0.537911	36.0456	-2.57885
					1.42	0	36.9515	-0.537911	36.4799	-2.57885
					1.425	0	37.3914	-0.537911	36.9142	-2.57885
					1.43	0	37.8313	-0.537911	37.3485	-2.57885
					1.435	0	38.2712	-0.537911	37.7828	-2.57885
					1.44	0	38.7111	-0.537911	38.2171	-2.57885
					1.445	0	39.151	-0.537911	38.6513	-2.57885
					1.45	0	39.5909	-0.537911	39.0856	-2.57885
					1.455	0	40.0308	-0.537911	39.5199	-2.57885
					1.46	0	40.4707	-0.537911	39.9542	-2.57885
					1.465	0	40.9106	-0.537911	40.3885	-2.57885
					1.47	0	41.3505	-0.537911	40.8228	-2.57885
					1.475	0	41.7904	-0.537911	41.2571	-2.57885
					1.48	0	42.2303	-0.537911	41.6913	-2.57885
					1.485	0	42.6702	-0.537911	42.1256	-2.57885
					1.49	0	43.1101	-0.537911	42.5599	-2.57885
					1.495	0	43.55	-0.537911	42.9942	-2.57885
					1.5	0	43.9899	-0.537911	43.4285	-2.57885
					1.505	0	44.4298	-0.537911	43.8628	-2.57885
					1.51	0	44.8697	-0.537911	44.297	-2.57885
					1.515	0	45.3096	-0.537911	44.7313	-2.57885
					1.52	0	45.7495	-0.537911	45.1656	-2.57885
					1.525	0	46.1894	-0.537911	45.5999	-2.57885
					1.53	0	46.6293	-0.537911	46.0342	-2.57885
					1.535	0	47.0692	-0.537911	46.4685	-2.57885
					1.54	0	47.5091	-0.537911	46.9028	-2.57885
					1.545	0	47.949	-0.537911	47.337	-2.57885
					1.55	0	48.3889	-0.537911	47.7713	-2.57885
					1.555	0	48.8288	-0.537911	48.2056	-2.57885
					1.56	0	49.2687	-0.537911	48.6399	-2.57885
					1.565	0	49.7086	-0.537911	49.0742	-2.57885
					1.57	0	50.1485	-0.537911	49.5085	-2.57885
					1.575	0	50.5884	-0.537911	49.9427	-2.57885
					1.58	0	51.0283	-0.537911	50.377	-2.57885
					1.585	0	51.4682	-0.537911	50.8113	-2.57885
					1.59	0	51.9081	-0.537911	51.2456	-2.57885
					1.595	0	52.348	-0.537911	51.6799	-2.57885
					1.6	0	52.7878	-0.537911	52.1142	-2.57885
					1.605	0	53.2277	-0.537911	52.5485	-2.57885
					1.61	0	53.6676	-0.537911	52.9827	-2.57885
					1.615	0	54.1075	-0.537911	53.417	-2.57885
					1.62	0	54.5474	-0.537911	53.8513	-2.57885
					1.625	0	54.9873	-0.537911	54.2856	-2.57885
					1.63	0	55.4272	-0.537911	54.7199	-2.57885
					1.635	0	55.8671	-0.537911	55.1542	-2.57885
					1.64	0	56.307	-0.537911	55.5884	-2.57885
					1.645	0	56.7469	-0.537911	56.0227	-2.57885
					1.65	0	57.1868	-0.537911	56.457	-2.57885
					1.655	0	57.6267	-0.537911	56.8913	-2.57885
					1.66	0	58.0666	-0.537911	57.3256	-2.57885
					1.665	0	58.5065	-0.537911	57.7599	-2.57885
					1.67	0	58.9464	-0.537911	58.1942	-2.57885
					1.675	0	59.3863	-0.537911	58.6284	-2.57885
					1.68	0	59.8262	-0.537911	59.0627	-2.57885
					1.685	0	60.2661	-0.537911	59.497	-2.57885
					1.69	0	60.706	-0.537911	59.9313	-2.57885
					1.695	0	61.1459	-0.537911	60.3656	-2.57885
					1.7	0	61.5858	-0.537911	60.7999	-2.57885
					1.705	0	62.0257	-0.537911	61.2341	-2.57885
					1.71	0	62.4656	-0.537911	61.6684	-2.57885
					1.715	0	62.9055	-0.537911	62.1027	-2.57885
					1.72	0	63.3454	-0.537911	62.537	-2.57885
					1.725	0	63.7853	-0.537911	62.9713	-2.57885
					1.73	0	64.2252	-0.537911	63.4056	-2.57885
					1.735	0	64.6651	-0.537911	63.8399	-2.57885
					1.74	0	65.105	-0.537911	64.2741	-2.57885
					1.745	0	65.5449	-0.537911	64.7084	-2.57885
					1.75	0	65.9848	-0.537911	65.1427	-2.57885
					1.755	0	66.4247	-0.537911	65.577	-2.57885
					1.76	0	66.8646	-0.537911	66.0113	-2.57885
					1.765	0	67.3045	-0.537911	66.4456	-2.57885
					1.77	0	67.7444	-0.537911	66.8799	-2.57885
					1.775	0	68.1843	-0.537911	67.3141	-2.57885
					1.78	0	68.6242	-0.537911	67.7484	-2.57885
					1.785	0	69.0641	-0.537911	68.1827	-2.57885
					1.79	0	69.504	-0.537911	68.617	-2.57885
					1.795	0	69.9439	-0.537911	69.0513	-2.57885
					1.8	0	70.3838	-0.537911	69.4856	-2.57885
					1.805	0	70.8237	-0.537911	69.9198	-2.57885
					1.81	0	71.2636	-0.537911	70.3541	-2.57885
					1.815	0	71.7035	-0.537911	70.7884	-2.57885
					1.82	0	72.1434	-0.537911	71.2227	-2.57885
					1.825	0	72.5833	-0.537911	71.657	-2.57885
					1.83	0	73.0232	-0.537911	72.0913	-2.57885
					1.835	0	73.4631	-0.537911	72.5256	-2.57885
					1.84	0	73.903	-0.537911	72.9598	-2.57885
					1.845	0	74.3429	-0.537911	73.3941	-2.57885
					1.85	0	74.7828	-0.537911	73.8284	-2.57885
					1.855	0	75.2227	-0.537911	74.2627	-2.57885
					1.86	0	75.6626	-0.537911	74.697	-2.57885
					1.865	0	76.1025	-0.537911	75.1313	-2.57885
					1.87	0	76.5424	-0.537911	75.5655	-2.57885
					1.875	0	76.9823	-0.537911	75.9998	-2.57885
					1.88	0	77.4222	-0.537911	76.4341	-2.57885
					1.885	0	77.8621	-0.537911	76.8684	-2.57885
					1.89	0	78.302	-0.537911	77.3027	-2.57885
					1.895	0	78.7419	-0.537911	77.737	-2.57885
					1.9	0	79.1818	-0.537911	78.1713	-2.57885
					1.905	0	79.6217	-0.537911	78.6055	-2.57885
					1.91	0	80.0616	-0.537911	79.0398	-2.57885
					1.915	0	80.5015	-0.537911	79.4741	-2.57885
					1.92	0	80.9414	-0.537911	79.9084	-2.57885
					1.925	0	81.3813	-0.537911	80.3427	-2.57885
					1.93	0	81.8212	-0.537911	80.777	-2.57885
					1.935	0	82.2611	-0.537911	81.2112	-2.57885
					1.94	0	82.701	-0.537911	81.6455	-2.57885
					1.945	0	83.1409	-0.537911	82.0798	-2.57885
					1.95	0	83.5808	-0.537911	82.5141	-2.57885
					1.955	0	84.0207	-0.537911	82.9484	-2.57885
					1.96	0	84.4606	-0.537911	83.3827	-2.57885
					1.965	0	84.9005	-0.537911	83.817	-2.57885
					1.97	0	85.3404	-0.537911	84.2512	-2.57885
					1.975	0	85.7803	-0.537911	84.6855	-2.57885
					1.98	0	86.2202	-0.537911	85.1198	-2.57885
					1.985	0	86.6601	-0.537911	85.5541	-2.57885
					1.99	0	87.1	-0.537911	85.9884	-2.57885
					1.995	0	87.5399	-0.537911	86.4227	-2.57885
					2	0	87.9797	-0.537911	86.8569	-2.57885
					0	0.01	87.9797	2.60368	86.8569	0.562739
					0.005	0.01	87.5399	2.60363	86.4227	0.562689
					0.01	0.01	87.1	2.60358	85.9884	0.562638
					0.015	0.01	86.6601	2.60353	85.5542	0.562587
					0.02	0.01	86.2202	2.60348	85.1199	0.562535
					0.025	0.01	85.7804	2.60343	84.6856	0.562482
					0.03	0.01	85.3405	2.60337	84.2514	0.56243
					0.035	0.01	84.9006	2.60332	83.8171	0.562376
					0.04	0.01	84.4607	2.60326	83.3829	0.562322
					0.045	0.01	84.0209	2.60321	82.9486	0.562268
					0.05	0.01	83.581	2.60316	82.5143	0.562213
					0.055	0.01	83.1411	2.6031	82.0801	0.562157
					0.06	0.01	82.7012	2.60304	81.6458	0.562101
					0.065	0.01	82.2614	2.60299	81.2115	0.562044
					0.07	0.01	81.8215	2.60293	80.7773	0.561986
					0.075	0.01	81.3816	2.60287	80.343	0.561928
					0.08	0.01	80.9418	2.60281	79.9088	0.561869
					0.085	0.01	80.5019	2.60275	79.4745	0.56181
					0.09	0.01	80.062	2.60269	79.0403	0.56175
					0.095	0.01	79.6221	2.60263	78.606	0.561689
					0.1	0.01	79.1823	2.60257	78.1717	0.561628
					0.105	0.01	78.7424	2.60251	77.7375	0.561566
					0.11	0.01	78.3025	2.60245	77.3032	0.561503
					0.115	0.01	77.8626	2.60238	76.869	0.561439
					0.12	0.01	77.4228	2.60232	76.4347	0.561375
					0.125	0.01	76.9829	2.60225	76.0005	0.56131
					0.13	0.01	76.543	2.60219	75.5662	0.561245
					0.135	0.01	76.1032	2.60212	75.1319	0.561178
					0.14	0.01	75.6633	2.60205	74.6977	0.561111
					0.145	0.01	75.2234	2.60199	74.2634	0.561043
					0.15	0.01	74.7836	2.60192	73.8292	0.560974
					0.155	0.01	74.3437	2.60185	73.3949	0.560905
					0.16	0.01	73.9038	2.60178	72.9607	0.560834
					0.165	0.01	73.464	2.60171	72.5264	0.560763
					0.17	0.01	73.0241	2.60163	72.0922	0.560691
					0.175	0.01	72.5842	2.60156	71.6579	0.560618
					0.18	0.01	72.1444	2.60149	71.2237	0.560544
					0.185	0.01	71.7045	2.60141	70.7894	0.560469
					0.19	0.01	71.2646	2.60134	70.3551	0.560393
					0.195	0.01	70.8248	2.60126	69.9209	0.560317
					0.2	0.01	70.3849	2.60118	69.4866	0.560239
					0.205	0.01	69.945	2.6011	69.0524	0.56016
					0.21	0.01	69.5052	2.60102	68.6181	0.560081
					0.215	0.01	69.0653	2.60094	68.1839	0.56
					0.22	0.01	68.6254	2.60086	67.7496	0.559918
					0.225	0.01	68.1856	2.60078	67.3154	0.559836
					0.23	0.01	67.7457	2.60069	66.8811	0.559752
					0.235	0.01	67.3059	2.60061	66.4469	0.559667
					0.24	0.01	66.866	2.60052	66.0127	0.559581
					0.245	0.01	66.4261	2.60044	65.5784	0.559494
					0.25	0.01	65.9863	2.60035	65.1442	0.559406
					0.255	0.01	65.5464	2.60026	64.7099	0.559316
					0.26	0.01	65.1066	2.60017	64.2757	0.559225
					0.265	0.01	64.6667	2.60008	63.8414	0.559134
					0.27	0.01	64.2268	2.59998	63.4072	0.55904
					0.275	0.01	63.787	2.59989	62.9729	0.558946
					0.28	0.01	63.3471	2.59979	62.5387	0.55885
					0.285	0.01	62.9073	2.5997	62.1044	0.558753
					0.29	0.01	62.4674	2.5996	61.6702	0.558654
					0.295	0.01	62.0276	2.5995	61.236	0.558555
					0.3	0.01	61.5877	2.5994	60.8017	0.558453
					0.305	0.01	61.1479	2.59929	60.3675	0.558351
					0.31	0.01	60.708	2.59919	59.9332	0.558246
					0.315	0.01	60.2682	2.59908	59.499	0.55814
					0.32	0.01	59.8283	2.59898	59.0648	0.558033
					0.325	0.01	59.3884	2.59887	58.6305	0.557924
					0.33	0.01	58.9486	2.59876	58.1963	0.557814
					0.335	0.01	58.5087	2.59864	57.7621	0.557701
					0.34	0.01	58.0689	2.59853	57.3278	0.557588
					0.345	0.01	57.6291	2.59841	56.8936	0.557472
					0.35	0.01	57.1892	2.5983	56.4594	0.557354
					0.355	0.01	56.7494	2.59818	56.0251	0.557235
					0.36	0.01	56.3095	2.59806	55.5909	0.557114
					0.365	0.01	55.8697	2.59793	55.1567	0.556991
					0.37	0.01	55.4298	2.59781	54.7224	0.556866
					0.375	0.01	54.99	2.59768	54.2882	0.556739
					0.38	0.01	54.5501	2.59755	53.854	0.55661
					0.385	0.01	54.1103	2.59742	53.4197	0.556479
					0.39	0.01	53.6705	2.59729	52.9855	0.556346
					0.395	0.01	53.2306	2.59715	52.5513	0.55621
					0.4	0.01	52.7908	2.59702	52.1171	0.556073
					0.405	0.01	52.3509	2.59688	51.6828	0.555933
					0.41	0.01	51.9111	2.59673	51.2486	0.55579
					0.415	0.01	51.4713	2.59659	50.8144	0.555645
					0.42	0.01	51.0314	2.59644	50.3802	0.555498
					0.425	0.01	50.5916	2.59629	49.946	0.555348
					0.43	0.01	50.1518	2.59614	49.5117	0.555196
					0.435	0.01	49.7119	2.59598	49.0775	0.55504
					0.44	0.01	49.2721	2.59583	48.6433	0.554882
					0.445	0.01	48.8323	2.59566	48.2091	0.554721
					0.45	0.01	48.3925	2.5955	47.7749	0.554558
					0.455	0.01	47.9526	2.59533	47.3407	0.554391
					0.46	0.01	47.5128	2.59516	46.9065	0.554221
					0.465	0.01	47.073	2.59499	46.4722	0.554048
					0.47	0.01	46.6332	2.59481	46.038	0.553872
					0.475	0.01	46.1933	2.59463	45.6038	0.553692
					0.48	0.01	45.7535	2.59445	45.1696	0.553509
					0.485	0.01	45.3137	2.59426	44.7354	0.553322
					0.49	0.01	44.8739	2.59407	44.3012	0.553132
					0.495	0.01	44.4341	2.59388	43.867	0.552938
					0.5	0.01	43.9943	2.59368	43.4328	0.55274
					0.505	0.01	43.5545	2.59348	42.9986	0.552538
					0.51	0.01	43.1147	2.59327	42.5644	0.552332
					0.515	0.01	42.6748	2.59306	42.1302	0.552121
					0.52	0.01	42.235	2.59285	41.696	0.551907
					0.525	0.01	41.7952	2.59263	41.2619	0.551687
					0.53	0.01	41.3554	2.59241	40.8277	0.551464
					0.535	0.01	40.9156	2.59218	40.3935	0.551235
					0.54	0.01	40.4758	2.59194	39.9593	0.551001
					0.545	0.01	40.0361	2.59171	39.5251	0.550762
					0.55	0.01	39.5963	2.59146	39.0909	0.550518
					0.555	0.01	39.1565	2.59121	38.6568	0.550269
					0.56	0.01	38.7167	2.59096	38.2226	0.550013
					0.565	0.01	38.2769	2.59069	37.7884	0.549752
					0.57	0.01	37.8371	2.59043	37.3542	0.549485
					0.575	0.01	37.3973	2.59015	36.9201	0.549211
					0.58	0.01	36.9576	2.58987	36.4859	0.548931
					0.585	0.01	36.5178	2.58959	36.0518	0.548645
					0.59	0.01	36.078	2.58929	35.6176	0.548351
					0.595	0.01	35.6383	2.58899	35.1834	0.54805
					0.6	0.01	35.1985	2.58868	34.7493	0.547741
					0.605	0.01	34.7587	2.58837	34.3151	0.547425
					0.61	0.01	34.319	2.58804	33.881	0.547101
					0.615	0.01	33.8792	2.58771	33.4469	0.546768
					0.62	0.01	33.4395	2.58737	33.0127	0.546426
					0.625	0.01	32.9997	2.58702	32.5786	0.546075
					0.63	0.01	32.56	2.58666	32.1445	0.545715
					0.635	0.01	32.1203	2.58629	31.7103	0.545345
					0.64	0.01	31.6805	2.58591	31.2762	0.544965
					0.645	0.01	31.2408	2.58552	30.8421	0.544574
					0.65	0.01	30.8011	2.58511	30.408	0.544172
					0.655	0.01	30.3614	2.5847	29.9739	0.543758
					0.66	0.01	29.9217	2.58427	29.5398	0.543332
					0.665	0.01	29.4819	2.58384	29.1057	0.542893
					0.67	0.01	29.0422	2.58338	28.6716	0.542441
					0.675	0.01	28.6026	2.58292	28.2375	0.541975
					0.68	0.01	28.1629	2.58244	27.8035	0.541495
					0.685	0.01	27.7232	2.58194	27.3694	0.540999
					0.69	0.01	27.2835	2.58143	26.9353	0.540487
					0.695	0.01	26.8438	2.5809	26.5013	0.539959
					0.7	0.01	26.4042	2.58036	26.0672	0.539413
					0.705	0.01	25.9645	2.57979	25.6332	0.538848
					0.71	0.01	25.5249	2.57921	25.1991	0.538264
					0.715	0.01	25.0853	2.5786	24.7651	0.53766
					0.72	0.01	24.6456	2.57798	24.3311	0.537034
					0.725	0.01	24.206	2.57733	23.8971	0.536385
					0.73	0.01	23.7664	2.57666	23.4631	0.535712
					0.735	0.01	23.3268	2.57596	23.0291	0.535014
					0.74	0.01	22.8873	2.57523	22.5952	0.534289
					0.745	0.01	22.4477	2.57448	22.1612	0.533536
					0.75	0.01	22.0081	2.5737	21.7273	0.532753
					0.755	0.01	21.5686	2.57288	21.2933	0.531937
					0.76	0.01	21.1291	2.57203	20.8594	0.531088
					0.765	0.01	20.6896	2.57115	20.4255	0.530203
					0.77	0.01	20.2501	2.57022	19.9916	0.529279
					0.775	0.01	19.8106	2.56926	19.5578	0.528314
					0.78	0.01	19.3711	2.56825	19.1239	0.527306
					0.785	0.01	18.9317	2.56719	18.6901	0.526251
					0.79	0.01	18.4923	2.56609	18.2563	0.525145
					0.795	0.01	18.0529	2.56493	17.8225	0.523986
					0.8	0.01	17.6135	2.56371	17.3888	0.522769
					0.805	0.01	17.1742	2.56243	16.955	0.521489
					0.81	0.01	16.7349	2.56109	16.5213	0.520143
					0.815	0.01	16.2956	2.55967	16.0877	0.518724
					0.82	0.01	15.8564	2.55817	15.654	0.517226
					0.825	0.01	15.4172	2.55659	15.2204	0.515643
					0.83	0.01	14.978	2.55491	14.7869	0.513967
					0.835	0.01	14.5389	2.55313	14.3534	0.512189
					0.84	0.01	14.0998	2.55124	13.9199	0.510302
					0.845	0.01	13.6608	2.54924	13.4865	0.508292
					0.85	0.01	13.2219	2.54709	13.0531	0.50615
					0.855	0.01	12.783	2.5448	12.6198	0.50386
					0.86	0.01	12.3442	2.54235	12.1866	0.501407
					0.865	0.01	11.9054	2.53972	11.7535	0.498774
					0.87	0.01	11.4668	2.53688	11.3204	0.495939
					0.875	0.01	11.0282	2.53382	10.8875	0.492878
					0.88	0.01	10.5898	2.53051	10.4546	0.489564
					0.885	0.01	10.1515	2.52691	10.0219	0.485964
					0.89	0.01	9.7133	2.52298	9.58934	0.482039
					0.895	0.01	9.27529	2.51869	9.15692	0.477744
					0.9	0.01	8.83748	2.51397	8.72469	0.473022
					0.905	0.01	8.39988	2.50875	8.29268	0.467809
					0.91	0.01	7.96253	2.50297	7.86091	0.462022
					0.915	0.01	7.52548	2.49651	7.42944	0.455564
					0.92	0.01	7.08879	2.48925	6.99832	0.448309
					0.925	0.01	6.65251	2.48104	6.56761	0.440102
					0.93	0.01	6.21675	2.47169	6.13741	0.430744
					0.935	0.01	5.78161	2.46092	5.70783	0.419976
					0.94	0.01	5.34726	2.4484	5.27902	0.407458
					0.945	0.01	4.91389	2.43367	4.85118	0.392728
					0.95	0.01	4.48179	2.4161	4.42459	0.375154
					0.955	0.01	4.05137	2.39478	3.99967	0.353838
					0.96	0.01	3.62323	2.36841	3.57699	0.32747
					0.965	0.01	3.19828	2.33501	3.15746	0.294066
					0.97	0.01	2.77799	2.29144	2.74253	0.250493
					0.975	0.01	2.36484	2.23249	2.33466	0.191547
					0.98	0.01	1.96335	2.14904	1.93829	0.108096
					0.985	0.01	1.58241	2.02414	1.56222	-0.0167981
					0.99	0.01	1.2411	1.82579	1.22527	-0.215157
					0.995	0.01	0.981671	1.50253	0.969143	-0.538411
					1	0.01	0.879794	1.03789	0.868566	-1.00306
					1.005	0.01	0.985606	0.575239	0.973027	-1.4657
					1.01	0.01	1.24733	0.254985	1.23141	-1.78596
					1.015	0.01	1.58973	0.058549	1.56944	-1.98239
					1.02	0.01	1.97122	-0.0652681	1.94606	-2.10621
					1.025	0.01	2.37301	-0.148099	2.34272	-2.18904
					1.03	0.01	2.78633	-0.206665	2.75077	-2.24761
					1.035	0.01	3.20674	-0.249993	3.16581	-2.29094
					1.04	0.01	3.63176	-0.28323	3.58541	-2.32417
					1.045	0.01	4.05996	-0.309481	4.00814	-2.35042
					1.05	0.01	4.49042	-0.330711	4.43311	-2.37165
					1.055	0.01	4.92254	-0.34822	4.85972	-2.38916
					1.06	0.01	5.35594	-0.3629	5.28758	-2.40384
					1.065	0.01	5.79031	-0.37538	5.71641	-2.41632
					1.07	0.01	6.22546	-0.386116	6.14601	-2.42706
					1.075	0.01	6.66123	-0.395449	6.57622	-2.43639
					1.08	0.01	7.09752	-0.403635	7.00694	-2.44458
					1.085	0.01	7.53422	-0.410872	7.43807	-2.45182
					1.09	0.01	7.97128	-0.417317	7.86955	-2.45826
					1.095	0.01	8.40863	-0.423091	8.30132	-2.46403
					1.1	0.01	8.84623	-0.428294	8.73334	-2.46924
					1.105	0.01	9.28405	-0.433006	9.16557	-2.47395
					1.11	0.01	9.72206	-0.437294	9.59799	-2.47824
					1.115	0.01	10.1602	-0.441212	10.0306	-2.48215
					1.12	0.01	10.5985	-0.444806	10.4633	-2.48575
					1.125	0.01	11.037	-0.448114	10.8961	-2.48906
					1.13	0.01	11.4755	-0.45117	11.3291	-2.49211
					1.135	0.01	11.9142	-0.454001	11.7621	-2.49494
					1.14	0.01	12.3529	-0.45663	12.1953	-2.49757
					1.145	0.01	12.7918	-0.459079	12.6285	-2.50002
					1.15	0.01	13.2306	-0.461366	13.0618	-2.50231
					1.155	0.01	13.6696	-0.463506	13.4951	-2.50445
					1.16	0.01	14.1086	-0.465513	13.9286	-2.50646
					1.165	0.01	14.5477	-0.467398	14.362	-2.50834
					1.17	0.01	14.9868	-0.469173	14.7955	-2.51012
					1.175	0.01	15.426	-0.470848	15.2291	-2.51179
					1.18	0.01	15.8652	-0.472429	15.6627	-2.51337
					1.185	0.01	16.3044	-0.473925	16.0963	-2.51487
					1.19	0.01	16.7437	-0.475343	16.53	-2.51629
					1.195	0.01	17.183	-0.476688	16.9637	-2.51763
					1.2	0.01	17.6223	-0.477966	17.3974	-2.51891
					1.205	0.01	18.0617	-0.479182	17.8312	-2.52012
					1.21	0.01	18.5011	-0.48034	18.265	-2.52128
					1.215	0.01	18.9405	-0.481444	18.6988	-2.52239
					1.22	0.01	19.3799	-0.482499	19.1326	-2.52344
					1.225	0.01	19.8194	-0.483506	19.5664	-2.52445
					1.23	0.01	20.2589	-0.48447	20.0003	-2.52541
					1.235	0.01	20.6983	-0.485393	20.4342	-2.52634
					1.24	0.01	21.1379	-0.486278	20.8681	-2.52722
					1.245	0.01	21.5774	-0.487126	21.302	-2.52807
					1.25	0.01	22.0169	-0.487941	21.7359	-2.52888
					1.255	0.01	22.4565	-0.488724	22.1699	-2.52967
					1.26	0.01	22.896	-0.489476	22.6038	-2.53042
					1.265	0.01	23.3356	-0.490201	23.0378	-2.53114
					1.27	0.01	23.7752	-0.490898	23.4718	-2.53184
					1.275	0.01	24.2148	-0.491571	23.9058	-2.53251
					1.28	0.01	24.6544	-0.492219	24.3398	-2.53316
					1.285	0.01	25.0941	-0.492844	24.7738	-2.53379
					1.29	0.01	25.5337	-0.493448	25.2078	-2.53439
					1.295	0.01	25.9733	-0.494032	25.6419	-2.53497
					1.3	0.01	26.413	-0.494596	26.0759	-2.53554
					1.305	0.01	26.8526	-0.495142	26.5099	-2.53608
					1.31	0.01	27.2923	-0.49567	26.944	-2.53661
					1.315	0.01	27.732	-0.496181	27.3781	-2.53712
					1.32	0.01	28.1717	-0.496677	27.8121	-2.53762
					1.325	0.01	28.6113	-0.497157	28.2462	-2.5381
					1.33	0.01	29.051	-0.497622	28.6803	-2.53857
					1.335	0.01	29.4907	-0.498074	29.1144	-2.53902
					1.34	0.01	29.9304	-0.498513	29.5485	-2.53946
					1.345	0.01	30.3702	-0.498938	29.9826	-2.53988
					1.35	0.01	30.8099	-0.499352	30.4167	-2.54029
					1.355	0.01	31.2496	-0.499754	30.8508	-2.5407
					1.36	0.01	31.6893	-0.500145	31.2849	-2.54109
					1.365	0.01	32.1291	-0.500525	31.719	-2.54147
					1.37	0.01	32.5688	-0.500895	32.1531	-2.54184
					1.375	0.01	33.0085	-0.501255	32.5873	-2.5422
					1.38	0.01	33.4483	-0.501605	33.0214	-2.54255
					1.385	0.01	33.888	-0.501947	33.4555	-2.54289
					1.39	0.01	34.3278	-0.502279	33.8897	-2.54322
					1.395	0.01	34.7675	-0.502604	34.3238	-2.54355
					1.4	0.01	35.2073	-0.50292	34.758	-2.54386
					1.405	0.01	35.6471	-0.503228	35.1921	-2.54417
					1.41	0.01	36.0868	-0.503529	35.6263	-2.54447
					1.415	0.01	36.5266	-0.503823	36.0604	-2.54477
					1.42	0.01	36.9664	-0.504109	36.4946	-2.54505
					1.425	0.01	37.4061	-0.504389	36.9288	-2.54533
					1.43	0.01	37.8459	-0.504663	37.3629	-2.54561
					1.435	0.01	38.2857	-0.50493	37.7971	-2.54587
					1.44	0.01	38.7255	-0.505191	38.2313	-2.54613
					1.445	0.01	39.1653	-0.505446	38.6654	-2.54639
					1.45	0.01	39.6051	-0.505695	39.0996	-2.54664
					1.455	0.01	40.0449	-0.505939	39.5338	-2.54688
					1.46	0.01	40.4846	-0.506178	39.968	-2.54712
					1.465	0.01	40.9244	-0.506412	40.4022	-2.54735
					1.47	0.01	41.3642	-0.50664	40.8363	-2.54758
					1.475	0.01	41.804	-0.506864	41.2705	-2.54781
					1.48	0.01	42.2438	-0.507083	41.7047	-2.54803
					1.485	0.01	42.6836	-0.507298	42.1389	-2.54824
					1.49	0.01	43.1235	-0.507508	42.5731	-2.54845
					1.495	0.01	43.5633	-0.507714	43.0073	-2.54866
					1.5	0.01	44.0031	-0.507916	43.4415	-2.54886
					1.505	0.01	44.4429	-0.508114	43.8757	-2.54906
					1.51	0.01	44.8827	-0.508308	44.3099	-2.54925
					1.515	0.01	45.3225	-0.508498	44.7441	-2.54944
					1.52	0.01	45.7623	-0.508685	45.1783	-2.54963
					1.525	0.01	46.2021	-0.508868	45.6125	-2.54981
					1.53	0.01	46.642	-0.509047	46.0467	-2.54999
					1.535	0.01	47.0818	-0.509224	46.4809	-2.55017
					1.54	0.01	47.5216	-0.509397	46.9151	-2.55034
					1.545	0.01	47.9614	-0.509566	47.3493	-2.55051
					1.55	0.01	48.4013	-0.509733	47.7836	-2.55068
					1.555	0.01	48.8411	-0.509897	48.2178	-2.55084
					1.56	0.01	49.2809	-0.510058	48.652	-2.551
					1.565	0.01	49.7207	-0.510216	49.0862	-2.55116
					1.57	0.01	50.1606	-0.510371	49.5204	-2.55131
					1.575	0.01	50.6004	-0.510523	49.9546	-2.55147
					1.58	0.01	51.0402	-0.510673	50.3889	-2.55162
					1.585	0.01	51.4801	-0.51082	50.8231	-2.55176
					1.59	0.01	51.9199	-0.510965	51.2573	-2.55191
					1.595	0.01	52.3597	-0.511108	51.6915	-2.55205
					1.6	0.01	52.7996	-0.511248	52.1257	-2.55219
					1.605	0.01	53.2394	-0.511385	52.56	-2.55233
					1.61	0.01	53.6793	-0.511521	52.9942	-2.55246
					1.615	0.01	54.1191	-0.511654	53.4284	-2.5526
					1.62	0.01	54.5589	-0.511785	53.8627	-2.55273
					1.625	0.01	54.9988	-0.511914	54.2969	-2.55286
					1.63	0.01	55.4386	-0.512041	54.7311	-2.55298
					1.635	0.01	55.8785	-0.512166	55.1653	-2.55311
					1.64	0.01	56.3183	-0.512289	55.5996	-2.55323
					1.645	0.01	56.7582	-0.51241	56.0338	-2.55335
					1.65	0.01	57.198	-0.512529	56.468	-2.55347
					1.655	0.01	57.6378	-0.512646	56.9023	-2.55359
					1.66	0.01	58.0777	-0.512762	57.3365	-2.5537
					1.665	0.01	58.5175	-0.512876	57.7707	-2.55382
					1.67	0.01	58.9574	-0.512988	58.205	-2.55393
					1.675	0.01	59.3972	-0.513099	58.6392	-2.55404
					1.68	0.01	59.8371	-0.513208	59.0735	-2.55415
					1.685	0.01	60.2769	-0.513315	59.5077	-2.55426
					1.69	0.01	60.7168	-0.513421	59.9419	-2.55436
					1.695	0.01	61.1567	-0.513525	60.3762	-2.55447
					1.7	0.01	61.5965	-0.513628	60.8104	-2.55457
					1.705	0.01	62.0364	-0.513729	61.2447	-2.55467
					1.71	0.01	62.4762	-0.513829	61.6789	-2.55477
					1.715	0.01	62.9161	-0.513927	62.1131	-2.55487
					1.72	0.01	63.3559	-0.514024	62.5474	-2.55497
					1.725	0.01	63.7958	-0.51412	62.9816	-2.55506
					1.73	0.01	64.2356	-0.514214	63.4159	-2.55516
					1.735	0.01	64.6755	-0.514308	63.8501	-2.55525
					1.74	0.01	65.1154	-0.5144	64.2844	-2.55534
					1.745	0.01	65.5552	-0.51449	64.7186	-2.55543
					1.75	0.01	65.9951	-0.51458	65.1528	-2.55552
					1.755	0.01	66.4349	-0.514668	65.5871	-2.55561
					1.76	0.01	66.8748	-0.514755	66.0213	-2.5557
					1.765	0.01	67.3147	-0.514841	66.4556	-2.55578
					1.77	0.01	67.7545	-0.514926	66.8898	-2.55587
					1.775	0.01	68.1944	-0.51501	67.3241	-2.55595
					1.78	0.01	68.6342	-0.515092	67.7583	-2.55604
					1.785	0.01	69.0741	-0.515174	68.1926	-2.55612
					1.79	0.01	69.514	-0.515255	68.6268	-2.5562
					1.795	0.01	69.9538	-0.515334	69.0611	-2.55628
					1.8	0.01	70.3937	-0.515413	69.4953	-2.55636
					1.805	0.01	70.8336	-0.51549	69.9296	-2.55643
					1.81	0.01	71.2734	-0.515567	70.3638	-2.55651
					1.815	0.01	71.7133	-0.515643	70.7981	-2.55659
					1.82	0.01	72.1532	-0.515717	71.2323	-2.55666
					1.825	0.01	72.593	-0.515791	71.6666	-2.55673
					1.83	0.01	73.0329	-0.515864	72.1008	-2.55681
					1.835	0.01	73.4728	-0.515937	72.5351	-2.55688
					1.84	0.01	73.9126	-0.516008	72.9693	-2.55695
					1.845	0.01	74.3525	-0.516078	73.4036	-2.55702
					1.85	0.01	74.7924	-0.516148	73.8379	-2.55709
					1.855	0.01	75.2322	-0.516217	74.2721	-2.55716
					1.86	0.01	75.6721	-0.516285	74.7064	-2.55723
					1.865	0.01	76.112	-0.516352	75.1406	-2.55729
					1.87	0.01	76.5518	-0.516418	75.5749	-2.55736
					1.875	0.01	76.9917	-0.516484	76.0091	-2.55743
					1.88	0.01	77.4316	-0.516549	76.4434	-2.55749
					1.885	0.01	77.8714	-0.516613	76.8776	-2.55756
					1.89	0.01	78.3113	-0.516676	77.3119	-2.55762
					1.895	0.01	78.7512	-0.516739	77.7462	-2.55768
					1.9	0.01	79.1911	-0.516801	78.1804	-2.55774
					1.905	0.01	79.6309	-0.516863	78.6147	-2.55781
					1.91	0.01	80.0708	-0.516923	79.0489	-2.55787
					1.915	0.01	80.5107	-0.516983	79.4832	-2.55793
					1.92	0.01	80.9505	-0.517043	79.9175	-2.55799
					1.925	0.01	81.3904	-0.517101	80.3517	-2.55804
					1.93	0.01	81.8303	-0.51716	80.786	-2.5581
					1.935	0.01	82.2702	-0.517217	81.2202	-2.55816
					1.94	0.01	82.71	-0.517274	81.6545	-2.55822
					1.945	0.01	83.1499	-0.51733	82.0888	-2.55827
					1.95	0.01	83.5898	-0.517386	82.523	-2.55833
					1.955	0.01	84.0297	-0.517441	82.9573	-2.55838
					1.96	0.01	84.4695	-0.517495	83.3915	-2.55844
					1.965	0.01	84.9094	-0.517549	83.8258	-2.55849
					1.97	0.01	85.3493	-0.517603	84.2601	-2.55855
					1.975	0.01	85.7892	-0.517656	84.6943	-2.5586
					1.98	0.01	86.229	-0.517708	85.1286	-2.55865
					1.985	0.01	86.6689	-0.51776	85.5628	-2.5587
					1.99	0.01	87.1088	-0.517811	85.9971	-2.55875
					1.995	0.01	87.5487	-0.517862	86.4314	-2.5588
					2	0.01	87.9885	-0.517912	86.8656	-2.55885
					0	0.02	87.9797	2.60368	86.8569	0.562739
					0.005	0.02	87.5399	2.60358	86.4228	0.562638
					0.01	0.02	87.1001	2.60348	85.9886	0.562537
					0.015	0.02	86.6603	2.60338	85.5544	0.562434
					0.02	0.02	86.2205	2.60327	85.1202	0.562331
					0.025	0.02	85.7807	2.60317	84.686	0.562226
					0.03	0.02	85.3409	2.60306	84.2518	0.56212
					0.035	0.02	84.9011	2.60296	83.8176	0.562013
					0.04	0.02	84.4613	2.60285	83.3834	0.561906
					0.045	0.02	84.0215	2.60274	82.9492	0.561796
					0.05	0.02	83.5817	2.60263	82.515	0.561686
					0.055	0.02	83.1419	2.60252	82.0808	0.561575
					0.06	0.02	82.7021	2.60241	81.6466	0.561462
					0.065	0.02	82.2623	2.60229	81.2125	0.561349
					0.07	0.02	81.8225	2.60218	80.7783	0.561234
					0.075	0.02	81.3827	2.60206	80.3441	0.561117
					0.08	0.02	80.9429	2.60194	79.9099	0.561
					0.085	0.02	80.5031	2.60182	79.4757	0.560881
					0.09	0.02	80.0633	2.6017	79.0415	0.560761
					0.095	0.02	79.6235	2.60158	78.6074	0.56064
					0.1	0.02	79.1837	2.60146	78.1732	0.560517
					0.105	0.02	78.7439	2.60134	77.739	0.560393
					0.11	0.02	78.3042	2.60121	77.3048	0.560267
					0.115	0.02	77.8644	2.60108	76.8707	0.56014
					0.12	0.02	77.4246	2.60095	76.4365	0.560012
					0.125	0.02	76.9848	2.60082	76.0023	0.559882
					0.13	0.02	76.545	2.60069	75.5681	0.559751
					0.135	0.02	76.1052	2.60056	75.134	0.559618
					0.14	0.02	75.6654	2.60043	74.6998	0.559483
					0.145	0.02	75.2257	2.60029	74.2656	0.559347
					0.15	0.02	74.7859	2.60015	73.8315	0.55921
					0.155	0.02	74.3461	2.60001	73.3973	0.559071
					0.16	0.02	73.9063	2.59987	72.9631	0.55893
					0.165	0.02	73.4666	2.59973	72.529	0.558787
					0.17	0.02	73.0268	2.59959	72.0948	0.558643
					0.175	0.02	72.587	2.59944	71.6607	0.558497
					0.18	0.02	72.1473	2.59929	71.2265	0.558349
					0.185	0.02	71.7075	2.59914	70.7924	0.558199
					0.19	0.02	71.2677	2.59899	70.3582	0.558048
					0.195	0.02	70.828	2.59884	69.9241	0.557895
					0.2	0.02	70.3882	2.59868	69.4899	0.557739
					0.205	0.02	69.9484	2.59853	69.0558	0.557582
					0.21	0.02	69.5087	2.59837	68.6216	0.557423
					0.215	0.02	69.0689	2.5982	68.1875	0.557262
					0.22	0.02	68.6292	2.59804	67.7533	0.557099
					0.225	0.02	68.1894	2.59788	67.3192	0.556933
					0.23	0.02	67.7497	2.59771	66.885	0.556766
					0.235	0.02	67.3099	2.59754	66.4509	0.556596
					0.24	0.02	66.8702	2.59737	66.0168	0.556424
					0.245	0.02	66.4304	2.59719	65.5826	0.55625
					0.25	0.02	65.9907	2.59702	65.1485	0.556073
					0.255	0.02	65.5509	2.59684	64.7144	0.555894
					0.26	0.02	65.1112	2.59666	64.2802	0.555713
					0.265	0.02	64.6715	2.59647	63.8461	0.555529
					0.27	0.02	64.2317	2.59629	63.412	0.555343
					0.275	0.02	63.792	2.5961	62.9779	0.555154
					0.28	0.02	63.3523	2.59591	62.5438	0.554962
					0.285	0.02	62.9125	2.59571	62.1096	0.554768
					0.29	0.02	62.4728	2.59551	61.6755	0.554571
					0.295	0.02	62.0331	2.59531	61.2414	0.554371
					0.3	0.02	61.5934	2.59511	60.8073	0.554169
					0.305	0.02	61.1536	2.59491	60.3732	0.553963
					0.31	0.02	60.7139	2.5947	59.9391	0.553755
					0.315	0.02	60.2742	2.59449	59.505	0.553543
					0.32	0.02	59.8345	2.59427	59.0709	0.553329
					0.325	0.02	59.3948	2.59405	58.6368	0.553111
					0.33	0.02	58.9551	2.59383	58.2027	0.55289
					0.335	0.02	58.5154	2.59361	57.7686	0.552666
					0.34	0.02	58.0757	2.59338	57.3345	0.552438
					0.345	0.02	57.636	2.59315	56.9005	0.552207
					0.35	0.02	57.1963	2.59291	56.4664	0.551972
					0.355	0.02	56.7566	2.59268	56.0323	0.551733
					0.36	0.02	56.3169	2.59243	55.5982	0.551491
					0.365	0.02	55.8773	2.59219	55.1641	0.551245
					0.37	0.02	55.4376	2.59194	54.7301	0.550995
					0.375	0.02	54.9979	2.59168	54.296	0.550742
					0.38	0.02	54.5582	2.59143	53.862	0.550484
					0.385	0.02	54.1186	2.59116	53.4279	0.550222
					0.39	0.02	53.6789	2.5909	52.9938	0.549955
					0.395	0.02	53.2392	2.59063	52.5598	0.549684
					0.4	0.02	52.7996	2.59035	52.1257	0.549409
					0.405	0.02	52.3599	2.59007	51.6917	0.549129
					0.41	0.02	51.9203	2.58979	51.2577	0.548844
					0.415	0.02	51.4806	2.5895	50.8236	0.548555
					0.42	0.02	51.041	2.5892	50.3896	0.54826
					0.425	0.02	50.6014	2.5889	49.9556	0.54796
					0.43	0.02	50.1617	2.5886	49.5216	0.547656
					0.435	0.02	49.7221	2.58829	49.0875	0.547345
					0.44	0.02	49.2825	2.58797	48.6535	0.547029
					0.445	0.02	48.8429	2.58765	48.2195	0.546708
					0.45	0.02	48.4033	2.58732	47.7855	0.54638
					0.455	0.02	47.9637	2.58699	47.3515	0.546047
					0.46	0.02	47.5241	2.58665	46.9175	0.545707
					0.465	0.02	47.0845	2.5863	46.4836	0.545362
					0.47	0.02	46.6449	2.58595	46.0496	0.545009
					0.475	0.02	46.2053	2.58559	45.6156	0.54465
					0.48	0.02	45.7657	2.58523	45.1816	0.544284
					0.485	0.02	45.3261	2.58485	44.7477	0.543911
					0.49	0.02	44.8866	2.58447	44.3137	0.54353
					0.495	0.02	44.447	2.58409	43.8798	0.543143
					0.5	0.02	44.0075	2.58369	43.4458	0.542747
					0.505	0.02	43.5679	2.58329	43.0119	0.542343
					0.51	0.02	43.1284	2.58287	42.578	0.541931
					0.515	0.02	42.6889	2.58245	42.1441	0.541511
					0.52	0.02	42.2493	2.58202	41.7101	0.541082
					0.525	0.02	41.8098	2.58159	41.2762	0.540644
					0.53	0.02	41.3703	2.58114	40.8423	0.540196
					0.535	0.02	40.9308	2.58068	40.4085	0.539739
					0.54	0.02	40.4913	2.58021	39.9746	0.539272
					0.545	0.02	40.0519	2.57974	39.5407	0.538795
					0.55	0.02	39.6124	2.57925	39.1069	0.538307
					0.555	0.02	39.1729	2.57875	38.673	0.537808
					0.56	0.02	38.7335	2.57824	38.2392	0.537298
					0.565	0.02	38.294	2.57772	37.8053	0.536776
					0.57	0.02	37.8546	2.57718	37.3715	0.536242
					0.575	0.02	37.4152	2.57664	36.9377	0.535696
					0.58	0.02	36.9758	2.57608	36.5039	0.535136
					0.585	0.02	36.5364	2.57551	36.0701	0.534563
					0.59	0.02	36.097	2.57492	35.6363	0.533976
					0.595	0.02	35.6576	2.57432	35.2026	0.533375
					0.6	0.02	35.2183	2.5737	34.7688	0.532759
					0.605	0.02	34.7789	2.57307	34.3351	0.532127
					0.61	0.02	34.3396	2.57242	33.9014	0.531479
					0.615	0.02	33.9003	2.57176	33.4677	0.530814
					0.62	0.02	33.461	2.57107	33.034	0.530132
					0.625	0.02	33.0217	2.57037	32.6003	0.529431
					0.63	0.02	32.5825	2.56965	32.1666	0.528712
					0.635	0.02	32.1432	2.56892	31.733	0.527973
					0.64	0.02	31.704	2.56816	31.2994	0.527213
					0.645	0.02	31.2648	2.56738	30.8658	0.526432
					0.65	0.02	30.8256	2.56657	30.4322	0.525629
					0.655	0.02	30.3864	2.56575	29.9986	0.524803
					0.66	0.02	29.9473	2.5649	29.5651	0.523952
					0.665	0.02	29.5081	2.56402	29.1315	0.523077
					0.67	0.02	29.069	2.56312	28.698	0.522174
					0.675	0.02	28.6299	2.56219	28.2646	0.521244
					0.68	0.02	28.1909	2.56123	27.8311	0.520285
					0.685	0.02	27.7519	2.56024	27.3977	0.519296
					0.69	0.02	27.3129	2.55922	26.9643	0.518275
					0.695	0.02	26.8739	2.55816	26.5309	0.51722
					0.7	0.02	26.4349	2.55707	26.0976	0.516131
					0.705	0.02	25.996	2.55595	25.6643	0.515005
					0.71	0.02	25.5572	2.55478	25.231	0.51384
					0.715	0.02	25.1183	2.55358	24.7978	0.512634
					0.72	0.02	24.6795	2.55233	24.3646	0.511385
					0.725	0.02	24.2408	2.55103	23.9314	0.510092
					0.73	0.02	23.8021	2.54969	23.4983	0.50875
					0.735	0.02	23.3634	2.5483	23.0652	0.507358
					0.74	0.02	22.9248	2.54686	22.6322	0.505913
					0.745	0.02	22.4862	2.54535	22.1992	0.504412
					0.75	0.02	22.0477	2.54379	21.7663	0.50285
					0.755	0.02	21.6092	2.54217	21.3334	0.501226
					0.76	0.02	21.1708	2.54048	20.9006	0.499534
					0.765	0.02	20.7324	2.53871	20.4679	0.497771
					0.77	0.02	20.2942	2.53687	20.0352	0.495931
					0.775	0.02	19.856	2.53495	19.6026	0.49401
					0.78	0.02	19.4178	2.53295	19.17	0.492003
					0.785	0.02	18.9798	2.53085	18.7376	0.489903
					0.79	0.02	18.5418	2.52865	18.3052	0.487703
					0.795	0.02	18.104	2.52634	17.8729	0.485398
					0.8	0.02	17.6662	2.52392	17.4407	0.482978
					0.805	0.02	17.2285	2.52138	17.0087	0.480435
					0.81	0.02	16.791	2.5187	16.5767	0.477759
					0.815	0.02	16.3536	2.51588	16.1449	0.47494
					0.82	0.02	15.9163	2.51291	15.7132	0.471967
					0.825	0.02	15.4792	2.50977	15.2816	0.468825
					0.83	0.02	15.0422	2.50644	14.8502	0.465501
					0.835	0.02	14.6054	2.50292	14.419	0.461978
					0.84	0.02	14.1688	2.49918	13.988	0.458238
					0.845	0.02	13.7324	2.4952	13.5572	0.45426
					0.85	0.02	13.2963	2.49096	13.1266	0.450021
					0.855	0.02	12.8604	2.48644	12.6963	0.445495
					0.86	0.02	12.4248	2.48159	12.2662	0.440651
					0.865	0.02	11.9895	2.4764	11.8365	0.435455
					0.87	0.02	11.5545	2.47081	11.4071	0.429868
					0.875	0.02	11.12	2.46479	10.978	0.423844
					0.88	0.02	10.6858	2.45827	10.5495	0.41733
					0.885	0.02	10.2522	2.45121	10.1213	0.410265
					0.89	0.02	9.8191	2.44352	9.69379	0.402577
					0.895	0.02	9.38666	2.43512	9.26686	0.394179
					0.9	0.02	8.95493	2.42591	8.84065	0.384971
					0.905	0.02	8.52405	2.41577	8.41526	0.374831
					0.91	0.02	8.09413	2.40456	7.99083	0.363612
					0.915	0.02	7.66535	2.39208	7.56752	0.351137
					0.92	0.02	7.2379	2.37813	7.14553	0.337186
					0.925	0.02	6.81203	2.36243	6.7251	0.321488
					0.93	0.02	6.38807	2.34464	6.30655	0.3037
					0.935	0.02	5.96642	2.32433	5.89028	0.283391
					0.94	0.02	5.5476	2.30095	5.4768	0.260005
					0.945	0.02	5.13231	2.27376	5.06681	0.232818
					0.95	0.02	4.72148	2.24181	4.66122	0.200871
					0.955	0.02	4.31638	2.20383	4.26129	0.162884
					0.96	0.02	3.91879	2.15805	3.86878	0.11711
					0.965	0.02	3.53125	2.10209	3.48619	0.0611494
					0.97	0.02	3.15746	2.03262	3.11717	-0.00832402
					0.975	0.02	2.80293	1.94505	2.76716	-0.095891
					0.98	0.02	2.47595	1.83329	2.44435	-0.207651
					0.985	0.02	2.18889	1.68999	2.16095	-0.350955
					0.99	0.02	1.95938	1.50853	1.93437	-0.532415
					0.995	0.02	1.80945	1.28845	1.78636	-0.752497
					1	0.02	1.75957	1.04289	1.73711	-0.998058
					1.005	0.02	1.81798	0.798501	1.79478	-1.24244
					1.01	0.02	1.97511	0.581243	1.94991	-1.4597
					1.015	0.02	2.21	0.402983	2.1818	-1.63796
					1.02	0.02	2.50083	0.262479	2.46892	-1.77846
					1.025	0.02	2.83041	0.152914	2.79429	-1.88803
					1.03	0.02	3.18675	0.0669982	3.14608	-1.97394
					1.035	0.02	3.56181	-0.00124448	3.51635	-2.04219
					1.04	0.02	3.95027	-0.056282	3.89985	-2.09722
					1.045	0.02	4.34854	-0.101355	4.29304	-2.1423
					1.05	0.02	4.75415	-0.138802	4.69348	-2.17974
					1.055	0.02	5.16538	-0.170326	5.09946	-2.21127
					1.06	0.02	5.58099	-0.197177	5.50976	-2.23812
					1.065	0.02	6.00005	-0.220293	5.92348	-2.26124
					1.07	0.02	6.42191	-0.240382	6.33995	-2.28132
					1.075	0.02	6.84604	-0.257987	6.75867	-2.29893
					1.08	0.02	7.27204	-0.273535	7.17923	-2.31448
					1.085	0.02	7.6996	-0.287359	7.60134	-2.3283
					1.09	0.02	8.12848	-0.299726	8.02475	-2.34067
					1.095	0.02	8.55848	-0.310852	8.44926	-2.35179
					1.1	0.02	8.98944	-0.320912	8.87472	-2.36185
					1.105	0.02	9.42122	-0.330051	9.30099	-2.37099
					1.11	0.02	9.85373	-0.338389	9.72797	-2.37933
					1.115	0.02	10.2869	-0.346025	10.1556	-2.38697
					1.12	0.02	10.7205	-0.353043	10.5837	-2.39399
					1.125	0.02	11.1547	-0.359515	11.0123	-2.40046
					1.13	0.02	11.5893	-0.365503	11.4414	-2.40645
					1.135	0.02	12.0243	-0.371057	11.8708	-2.412
					1.14	0.02	12.4596	-0.376223	12.3006	-2.41717
					1.145	0.02	12.8953	-0.38104	12.7307	-2.42198
					1.15	0.02	13.3312	-0.385543	13.161	-2.42649
					1.155	0.02	13.7674	-0.38976	13.5917	-2.4307
					1.16	0.02	14.2038	-0.393718	14.0225	-2.43466
					1.165	0.02	14.6404	-0.39744	14.4535	-2.43838
					1.17	0.02	15.0772	-0.400946	14.8848	-2.44189
					1.175	0.02	15.5141	-0.404255	15.3162	-2.4452
					1.18	0.02	15.9513	-0.407383	15.7477	-2.44833
					1.185	0.02	16.3886	-0.410344	16.1794	-2.45129
					1.19	0.02	16.826	-0.413151	16.6113	-2.45409
					1.195	0.02	17.2635	-0.415815	17.0432	-2.45676
					1.2	0.02	17.7012	-0.418348	17.4753	-2.45929
					1.205	0.02	18.139	-0.420758	17.9075	-2.4617
					1.21	0.02	18.5769	-0.423055	18.3398	-2.464
					1.215	0.02	19.0148	-0.425247	18.7722	-2.46619
					1.22	0.02	19.4529	-0.427339	19.2046	-2.46828
					1.225	0.02	19.891	-0.429339	19.6372	-2.47028
					1.23	0.02	20.3292	-0.431253	20.0698	-2.4722
					1.235	0.02	20.7675	-0.433087	20.5025	-2.47403
					1.24	0.02	21.2059	-0.434844	20.9352	-2.47579
					1.245	0.02	21.6443	-0.436531	21.368	-2.47747
					1.25	0.02	22.0827	-0.43815	21.8009	-2.47909
					1.255	0.02	22.5213	-0.439706	22.2338	-2.48065
					1.26	0.02	22.9598	-0.441203	22.6668	-2.48215
					1.265	0.02	23.3985	-0.442644	23.0999	-2.48359
					1.27	0.02	23.8372	-0.444031	23.5329	-2.48497
					1.275	0.02	24.2759	-0.445369	23.9661	-2.48631
					1.28	0.02	24.7146	-0.446659	24.3992	-2.4876
					1.285	0.02	25.1534	-0.447904	24.8324	-2.48885
					1.29	0.02	25.5923	-0.449106	25.2657	-2.49005
					1.295	0.02	26.0312	-0.450268	25.6989	-2.49121
					1.3	0.02	26.4701	-0.451392	26.1322	-2.49233
					1.305	0.02	26.909	-0.452478	26.5656	-2.49342
					1.31	0.02	27.348	-0.45353	26.999	-2.49447
					1.315	0.02	27.787	-0.454548	27.4324	-2.49549
					1.32	0.02	28.226	-0.455535	27.8658	-2.49648
					1.325	0.02	28.6651	-0.456492	28.2992	-2.49743
					1.33	0.02	29.1041	-0.45742	28.7327	-2.49836
					1.335	0.02	29.5433	-0.45832	29.1662	-2.49926
					1.34	0.02	29.9824	-0.459194	29.5997	-2.50014
					1.345	0.02	30.4215	-0.460042	30.0333	-2.50098
					1.35	0.02	30.8607	-0.460867	30.4669	-2.50181
					1.355	0.02	31.2999	-0.461668	30.9004	-2.50261
					1.36	0.02	31.7391	-0.462447	31.3341	-2.50339
					1.365	0.02	32.1783	-0.463205	31.7677	-2.50415
					1.37	0.02	32.6176	-0.463942	32.2013	-2.50489
					1.375	0.02	33.0569	-0.46466	32.635	-2.5056
					1.38	0.02	33.4961	-0.465359	33.0687	-2.5063
					1.385	0.02	33.9354	-0.46604	33.5024	-2.50698
					1.39	0.02	34.3748	-0.466704	33.9361	-2.50765
					1.395	0.02	34.8141	-0.46735	34.3698	-2.50829
					1.4	0.02	35.2534	-0.467981	34.8035	-2.50892
					1.405	0.02	35.6928	-0.468596	35.2373	-2.50954
					1.41	0.02	36.1322	-0.469196	35.671	-2.51014
					1.415	0.02	36.5715	-0.469782	36.1048	-2.51072
					1.42	0.02	37.0109	-0.470354	36.5386	-2.5113
					1.425	0.02	37.4503	-0.470912	36.9724	-2.51185
					1.43	0.02	37.8898	-0.471458	37.4062	-2.5124
					1.435	0.02	38.3292	-0.471991	37.84	-2.51293
					1.44	0.02	38.7686	-0.472511	38.2739	-2.51345
					1.445	0.02	39.2081	-0.473021	38.7077	-2.51396
					1.45	0.02	39.6475	-0.473519	39.1416	-2.51446
					1.455	0.02	40.087	-0.474005	39.5754	-2.51495
					1.46	0.02	40.5265	-0.474482	40.0093	-2.51542
					1.465	0.02	40.966	-0.474948	40.4432	-2.51589
					1.47	0.02	41.4055	-0.475404	40.8771	-2.51635
					1.475	0.02	41.845	-0.475851	41.311	-2.51679
					1.48	0.02	42.2845	-0.476289	41.7449	-2.51723
					1.485	0.02	42.724	-0.476717	42.1788	-2.51766
					1.49	0.02	43.1635	-0.477137	42.6127	-2.51808
					1.495	0.02	43.6031	-0.477548	43.0466	-2.51849
					1.5	0.02	44.0426	-0.477951	43.4806	-2.51889
					1.505	0.02	44.4822	-0.478346	43.9145	-2.51929
					1.51	0.02	44.9217	-0.478733	44.3484	-2.51968
					1.515	0.02	45.3613	-0.479113	44.7824	-2.52006
					1.52	0.02	45.8009	-0.479486	45.2164	-2.52043
					1.525	0.02	46.2405	-0.479851	45.6503	-2.52079
					1.53	0.02	46.68	-0.48021	46.0843	-2.52115
					1.535	0.02	47.1196	-0.480562	46.5183	-2.5215
					1.54	0.02	47.5592	-0.480907	46.9523	-2.52185
					1.545	0.02	47.9988	-0.481246	47.3863	-2.52219
					1.55	0.02	48.4384	-0.481579	47.8203	-2.52252
					1.555	0.02	48.878	-0.481906	48.2543	-2.52285
					1.56	0.02	49.3177	-0.482227	48.6883	-2.52317
					1.565	0.02	49.7573	-0.482542	49.1223	-2.52349
					1.57	0.02	50.1969	-0.482852	49.5563	-2.5238
					1.575	0.02	50.6365	-0.483157	49.9903	-2.5241
					1.58	0.02	51.0762	-0.483456	50.4243	-2.5244
					1.585	0.02	51.5158	-0.48375	50.8584	-2.52469
					1.59	0.02	51.9554	-0.484039	51.2924	-2.52498
					1.595	0.02	52.3951	-0.484324	51.7264	-2.52527
					1.6	0.02	52.8347	-0.484603	52.1605	-2.52555
					1.605	0.02	53.2744	-0.484878	52.5945	-2.52582
					1.61	0.02	53.7141	-0.485149	53.0286	-2.52609
					1.615	0.02	54.1537	-0.485415	53.4626	-2.52636
					1.62	0.02	54.5934	-0.485677	53.8967	-2.52662
					1.625	0.02	55.0331	-0.485934	54.3307	-2.52688
					1.63	0.02	55.4727	-0.486188	54.7648	-2.52713
					1.635	0.02	55.9124	-0.486437	55.1989	-2.52738
					1.64	0.02	56.3521	-0.486683	55.6329	-2.52763
					1.645	0.02	56.7918	-0.486925	56.067	-2.52787
					1.65	0.02	57.2315	-0.487163	56.5011	-2.52811
					1.655	0.02	57.6712	-0.487398	56.9352	-2.52834
					1.66	0.02	58.1109	-0.487628	57.3693	-2.52857
					1.665	0.02	58.5506	-0.487856	57.8033	-2.5288
					1.67	0.02	58.9903	-0.48808	58.2374	-2.52902
					1.675	0.02	59.43	-0.488301	58.6715	-2.52924
					1.68	0.02	59.8697	-0.488518	59.1056	-2.52946
					1.685	0.02	60.3094	-0.488733	59.5397	-2.52968
					1.69	0.02	60.7491	-0.488944	59.9738	-2.52989
					1.695	0.02	61.1888	-0.489152	60.4079	-2.53009
					1.7	0.02	61.6285	-0.489357	60.842	-2.5303
					1.705	0.02	62.0683	-0.48956	61.2761	-2.5305
					1.71	0.02	62.508	-0.489759	61.7103	-2.5307
					1.715	0.02	62.9477	-0.489956	62.1444	-2.5309
					1.72	0.02	63.3874	-0.49015	62.5785	-2.53109
					1.725	0.02	63.8272	-0.490341	63.0126	-2.53128
					1.73	0.02	64.2669	-0.49053	63.4467	-2.53147
					1.735	0.02	64.7066	-0.490716	63.8808	-2.53166
					1.74	0.02	65.1464	-0.4909	64.315	-2.53184
					1.745	0.02	65.5861	-0.491081	64.7491	-2.53202
					1.75	0.02	66.0259	-0.49126	65.1832	-2.5322
					1.755	0.02	66.4656	-0.491436	65.6174	-2.53238
					1.76	0.02	66.9053	-0.49161	66.0515	-2.53255
					1.765	0.02	67.3451	-0.491782	66.4856	-2.53272
					1.77	0.02	67.7848	-0.491951	66.9198	-2.53289
					1.775	0.02	68.2246	-0.492119	67.3539	-2.53306
					1.78	0.02	68.6643	-0.492284	67.788	-2.53323
					1.785	0.02	69.1041	-0.492447	68.2222	-2.53339
					1.79	0.02	69.5439	-0.492608	68.6563	-2.53355
					1.795	0.02	69.9836	-0.492767	69.0905	-2.53371
					1.8	0.02	70.4234	-0.492924	69.5246	-2.53387
					1.805	0.02	70.8631	-0.493079	69.9588	-2.53402
					1.81	0.02	71.3029	-0.493232	70.3929	-2.53418
					1.815	0.02	71.7427	-0.493384	70.8271	-2.53433
					1.82	0.02	72.1824	-0.493533	71.2612	-2.53448
					1.825	0.02	72.6222	-0.493681	71.6954	-2.53462
					1.83	0.02	73.062	-0.493827	72.1296	-2.53477
					1.835	0.02	73.5017	-0.493971	72.5637	-2.53491
					1.84	0.02	73.9415	-0.494113	72.9979	-2.53506
					1.845	0.02	74.3813	-0.494254	73.432	-2.5352
					1.85	0.02	74.8211	-0.494393	73.8662	-2.53534
					1.855	0.02	75.2609	-0.494531	74.3004	-2.53547
					1.86	0.02	75.7006	-0.494666	74.7345	-2.53561
					1.865	0.02	76.1404	-0.494801	75.1687	-2.53574
					1.87	0.02	76.5802	-0.494933	75.6029	-2.53588
					1.875	0.02	77.02	-0.495065	76.037	-2.53601
					1.88	0.02	77.4598	-0.495194	76.4712	-2.53614
					1.885	0.02	77.8995	-0.495323	76.9054	-2.53627
					1.89	0.02	78.3393	-0.495449	77.3396	-2.53639
					1.895	0.02	78.7791	-0.495575	77.7737	-2.53652
					1.9	0.02	79.2189	-0.495699	78.2079	-2.53664
					1.905	0.02	79.6587	-0.495822	78.6421	-2.53676
					1.91	0.02	80.0985	-0.495943	79.0763	-2.53689
					1.915	0.02	80.5383	-0.496063	79.5105	-2.53701
					1.92	0.02	80.9781	-0.496182	79.9446	-2.53712
					1.925	0.02	81.4179	-0.496299	80.3788	-2.53724
					1.93	0.02	81.8577	-0.496415	80.813	-2.53736
					1.935	0.02	82.2975	-0.49653	81.2472	-2.53747
					1.94	0.02	82.7373	-0.496644	81.6814	-2.53759
					1.945	0.02	83.1771	-0.496756	82.1156	-2.5377
					1.95	0.02	83.6169	-0.496867	82.5497	-2.53781
					1.955	0.02	84.0567	-0.496977	82.9839	-2.53792
					1.96	0.02	84.4965	-0.497086	83.4181	-2.53803
					1.965	0.02	84.9363	-0.497194	83.8523	-2.53814
					1.97	0.02	85.3761	-0.497301	84.2865	-2.53824
					1.975	0.02	85.8159	-0.497407	84.7207	-2.53835
					1.98	0.02	86.2557	-0.497511	85.1549	-2.53845
					1.985	0.02	86.6955	-0.497615	85.5891	-2.53856
					1.99	0.02	87.1353	-0.497717	86.0233	-2.53866
					1.995	0.02	87.5751	-0.497819	86.4575	-2.53876
					2	0.02	88.0149	-0.497919	86.8917	-2.53886
					0	0.03	87.9797	2.60368	86.8569	0.562739
					0.005	0.03	87.54	2.60353	86.4229	0.562588
					0.01	0.03	87.1004	2.60338	85.9888	0.562436
					0.015	0.03	86.6607	2.60322	85.5547	0.562282
					0.02	0.03	86.221	2.60307	85.1206	0.562127
					0.025	0.03	85.7813	2.60291	84.6865	0.56197
					0.03	0.03	85.3416	2.60275	84.2524	0.561811
					0.035	0.03	84.9019	2.60259	83.8184	0.561651
					0.04	0.03	84.4622	2.60243	83.3843	0.561489
					0.045	0.03	84.0225	2.60227	82.9502	0.561325
					0.05	0.03	83.5828	2.6021	82.5162	0.56116
					0.055	0.03	83.1432	2.60194	82.0821	0.560993
					0.06	0.03	82.7035	2.60177	81.648	0.560824
					0.065	0.03	82.2638	2.6016	81.214	0.560654
					0.07	0.03	81.8241	2.60142	80.7799	0.560481
					0.075	0.03	81.3845	2.60125	80.3458	0.560307
					0.08	0.03	80.9448	2.60107	79.9118	0.560131
					0.085	0.03	80.5051	2.6009	79.4777	0.559952
					0.09	0.03	80.0655	2.60072	79.0437	0.559772
					0.095	0.03	79.6258	2.60053	78.6096	0.55959
					0.1	0.03	79.1862	2.60035	78.1756	0.559406
					0.105	0.03	78.7465	2.60016	77.7416	0.55922
					0.11	0.03	78.3069	2.59997	77.3075	0.559032
					0.115	0.03	77.8672	2.59978	76.8735	0.558841
					0.12	0.03	77.4276	2.59959	76.4394	0.558649
					0.125	0.03	76.9879	2.5994	76.0054	0.558454
					0.13	0.03	76.5483	2.5992	75.5714	0.558257
					0.135	0.03	76.1087	2.599	75.1374	0.558058
					0.14	0.03	75.669	2.5988	74.7033	0.557856
					0.145	0.03	75.2294	2.5986	74.2693	0.557652
					0.15	0.03	74.7898	2.59839	73.8353	0.557446
					0.155	0.03	74.3501	2.59818	73.4013	0.557237
					0.16	0.03	73.9105	2.59797	72.9673	0.557026
					0.165	0.03	73.4709	2.59775	72.5333	0.556812
					0.17	0.03	73.0313	2.59754	72.0993	0.556596
					0.175	0.03	72.5917	2.59732	71.6653	0.556377
					0.18	0.03	72.1521	2.5971	71.2313	0.556155
					0.185	0.03	71.7125	2.59687	70.7973	0.555931
					0.19	0.03	71.2729	2.59665	70.3633	0.555704
					0.195	0.03	70.8333	2.59642	69.9293	0.555474
					0.2	0.03	70.3937	2.59618	69.4953	0.555241
					0.205	0.03	69.9541	2.59595	69.0614	0.555005
					0.21	0.03	69.5145	2.59571	68.6274	0.554766
					0.215	0.03	69.0749	2.59547	68.1934	0.554525
					0.22	0.03	68.6354	2.59522	67.7594	0.55428
					0.225	0.03	68.1958	2.59497	67.3255	0.554032
					0.23	0.03	67.7562	2.59472	66.8915	0.553781
					0.235	0.03	67.3167	2.59447	66.4576	0.553526
					0.24	0.03	66.8771	2.59421	66.0236	0.553268
					0.245	0.03	66.4376	2.59395	65.5897	0.553007
					0.25	0.03	65.998	2.59368	65.1557	0.552742
					0.255	0.03	65.5585	2.59342	64.7218	0.552474
					0.26	0.03	65.1189	2.59314	64.2879	0.552202
					0.265	0.03	64.6794	2.59287	63.8539	0.551926
					0.27	0.03	64.2399	2.59259	63.42	0.551647
					0.275	0.03	63.8003	2.59231	62.9861	0.551364
					0.28	0.03	63.3608	2.59202	62.5522	0.551076
					0.285	0.03	62.9213	2.59173	62.1183	0.550785
					0.29	0.03	62.4818	2.59143	61.6844	0.55049
					0.295	0.03	62.0423	2.59113	61.2505	0.550191
					0.3	0.03	61.6028	2.59083	60.8166	0.549887
					0.305	0.03	61.1633	2.59052	60.3827	0.549579
					0.31	0.03	60.7238	2.59021	59.9489	0.549266
					0.315	0.03	60.2843	2.58989	59.515	0.548949
					0.32	0.03	59.8449	2.58957	59.0811	0.548627
					0.325	0.03	59.4054	2.58924	58.6473	0.548301
					0.33	0.03	58.9659	2.58891	58.2134	0.547969
					0.335	0.03	58.5265	2.58858	57.7796	0.547633
					0.34	0.03	58.087	2.58823	57.3457	0.547291
					0.345	0.03	57.6476	2.58789	56.9119	0.546945
					0.35	0.03	57.2081	2.58754	56.4781	0.546593
					0.355	0.03	56.7687	2.58718	56.0442	0.546235
					0.36	0.03	56.3293	2.58681	55.6104	0.545872
					0.365	0.03	55.8899	2.58645	55.1766	0.545503
					0.37	0.03	55.4505	2.58607	54.7428	0.545129
					0.375	0.03	55.0111	2.58569	54.309	0.544748
					0.38	0.03	54.5717	2.5853	53.8753	0.544362
					0.385	0.03	54.1323	2.58491	53.4415	0.543969
					0.39	0.03	53.693	2.58451	53.0077	0.543569
					0.395	0.03	53.2536	2.58411	52.574	0.543163
					0.4	0.03	52.8142	2.58369	52.1402	0.54275
					0.405	0.03	52.3749	2.58327	51.7065	0.542331
					0.41	0.03	51.9356	2.58285	51.2728	0.541904
					0.415	0.03	51.4962	2.58241	50.839	0.54147
					0.42	0.03	51.0569	2.58197	50.4053	0.541028
					0.425	0.03	50.6176	2.58152	49.9716	0.540579
					0.43	0.03	50.1783	2.58106	49.5379	0.540122
					0.435	0.03	49.739	2.5806	49.1043	0.539657
					0.44	0.03	49.2998	2.58013	48.6706	0.539184
					0.445	0.03	48.8605	2.57964	48.2369	0.538702
					0.45	0.03	48.4212	2.57915	47.8033	0.538211
					0.455	0.03	47.982	2.57865	47.3697	0.537711
					0.46	0.03	47.5428	2.57815	46.936	0.537202
					0.465	0.03	47.1036	2.57763	46.5024	0.536684
					0.47	0.03	46.6644	2.5771	46.0688	0.536156
					0.475	0.03	46.2252	2.57656	45.6352	0.535618
					0.48	0.03	45.786	2.57601	45.2017	0.535069
					0.485	0.03	45.3468	2.57545	44.7681	0.53451
					0.49	0.03	44.9077	2.57488	44.3346	0.53394
					0.495	0.03	44.4686	2.5743	43.9011	0.533359
					0.5	0.03	44.0294	2.57371	43.4675	0.532766
					0.505	0.03	43.5903	2.5731	43.034	0.532161
					0.51	0.03	43.1513	2.57249	42.6006	0.531544
					0.515	0.03	42.7122	2.57186	42.1671	0.530914
					0.52	0.03	42.2731	2.57121	41.7337	0.530271
					0.525	0.03	41.8341	2.57056	41.3002	0.529614
					0.53	0.03	41.3951	2.56989	40.8668	0.528944
					0.535	0.03	40.9561	2.5692	40.4334	0.528259
					0.54	0.03	40.5171	2.5685	40	0.52756
					0.545	0.03	40.0782	2.56779	39.5667	0.526845
					0.55	0.03	39.6392	2.56706	39.1334	0.526114
					0.555	0.03	39.2003	2.56631	38.7001	0.525367
					0.56	0.03	38.7614	2.56555	38.2668	0.524603
					0.565	0.03	38.3226	2.56476	37.8335	0.523822
					0.57	0.03	37.8837	2.56396	37.4003	0.523022
					0.575	0.03	37.4449	2.56315	36.967	0.522204
					0.58	0.03	37.0061	2.56231	36.5339	0.521366
					0.585	0.03	36.5674	2.56145	36.1007	0.520508
					0.59	0.03	36.1286	2.56057	35.6675	0.519629
					0.595	0.03	35.6899	2.55967	35.2344	0.518729
					0.6	0.03	35.2512	2.55875	34.8014	0.517806
					0.605	0.03	34.8126	2.5578	34.3683	0.51686
					0.61	0.03	34.374	2.55683	33.9353	0.51589
					0.615	0.03	33.9354	2.55584	33.5023	0.514895
					0.62	0.03	33.4968	2.55482	33.0693	0.513874
					0.625	0.03	33.0583	2.55377	32.6364	0.512825
					0.63	0.03	32.6198	2.55269	32.2035	0.511749
					0.635	0.03	32.1814	2.55159	31.7707	0.510643
					0.64	0.03	31.743	2.55045	31.3379	0.509506
					0.645	0.03	31.3047	2.54928	30.9051	0.508338
					0.65	0.03	30.8663	2.54808	30.4724	0.507137
					0.655	0.03	30.4281	2.54684	30.0398	0.505901
					0.66	0.03	29.9899	2.54557	29.6071	0.504629
					0.665	0.03	29.5517	2.54426	29.1746	0.503319
					0.67	0.03	29.1136	2.54291	28.742	0.501969
					0.675	0.03	28.6755	2.54152	28.3096	0.500579
					0.68	0.03	28.2375	2.54009	27.8772	0.499145
					0.685	0.03	27.7996	2.53861	27.4448	0.497666
					0.69	0.03	27.3617	2.53708	27.0125	0.49614
					0.695	0.03	26.9239	2.53551	26.5803	0.494564
					0.7	0.03	26.4861	2.53388	26.1481	0.492936
					0.705	0.03	26.0485	2.5322	25.716	0.491254
					0.71	0.03	25.6109	2.53046	25.284	0.489514
					0.715	0.03	25.1733	2.52866	24.8521	0.487713
					0.72	0.03	24.7359	2.52679	24.4202	0.485849
					0.725	0.03	24.2986	2.52486	23.9885	0.483917
					0.73	0.03	23.8613	2.52286	23.5568	0.481915
					0.735	0.03	23.4242	2.52078	23.1252	0.479838
					0.74	0.03	22.9871	2.51862	22.6938	0.477682
					0.745	0.03	22.5502	2.51639	22.2624	0.475442
					0.75	0.03	22.1134	2.51406	21.8312	0.473114
					0.755	0.03	21.6767	2.51164	21.4001	0.470693
					0.76	0.03	21.2401	2.50911	20.9691	0.468171
					0.765	0.03	20.8037	2.50649	20.5382	0.465544
					0.77	0.03	20.3674	2.50375	20.1075	0.462804
					0.775	0.03	19.9313	2.50089	19.677	0.459944
					0.78	0.03	19.4954	2.4979	19.2466	0.456957
					0.785	0.03	19.0596	2.49478	18.8164	0.453833
					0.79	0.03	18.6241	2.4915	18.3864	0.450562
					0.795	0.03	18.1887	2.48808	17.9566	0.447135
					0.8	0.03	17.7536	2.48448	17.527	0.44354
					0.805	0.03	17.3187	2.48071	17.0977	0.439764
					0.81	0.03	16.8841	2.47674	16.6686	0.435794
					0.815	0.03	16.4497	2.47256	16.2398	0.431615
					0.82	0.03	16.0157	2.46815	15.8113	0.427208
					0.825	0.03	15.582	2.4635	15.3831	0.422556
					0.83	0.03	15.1486	2.45858	14.9553	0.417638
					0.835	0.03	14.7156	2.45337	14.5278	0.412431
					0.84	0.03	14.2831	2.44785	14.1008	0.406907
					0.845	0.03	13.851	2.44198	13.6742	0.401039
					0.85	0.03	13.4194	2.43574	13.2482	0.394794
					0.855	0.03	12.9884	2.42908	12.8226	0.388133
					0.86	0.03	12.558	2.42196	12.3977	0.381016
					0.865	0.03	12.1283	2.41434	11.9735	0.373394
					0.87	0.03	11.6993	2.40615	11.55	0.365212
					0.875	0.03	11.2712	2.39735	11.1273	0.356408
					0.88	0.03	10.844	2.38785	10.7056	0.34691
					0.885	0.03	10.4179	2.37758	10.2849	0.336634
					0.89	0.03	9.99294	2.36643	9.86541	0.325483
					0.895	0.03	9.56937	2.35429	9.44724	0.313342
					0.9	0.03	9.14733	2.34102	9.03059	0.30008
					0.905	0.03	8.72706	2.32648	8.61568	0.285537
					0.91	0.03	8.30882	2.31047	8.20278	0.269527
					0.915	0.03	7.89293	2.29277	7.79221	0.251824
					0.92	0.03	7.4798	2.2731	7.38434	0.232159
					0.925	0.03	7.06989	2.25115	6.97967	0.210205
					0.93	0.03	6.66381	2.2265	6.57877	0.185561
					0.935	0.03	6.2623	2.19868	6.18238	0.157739
					0.94	0.03	5.8663	2.16708	5.79144	0.126134
					0.945	0.03	5.477	2.13094	5.40711	0.0899944
					0.95	0.03	5.09595	2.08933	5.03091	0.048389
					0.955	0.03	4.72512	2.0411	4.66482	0.000158527
					0.96	0.03	4.36714	1.98481	4.31141	-0.0561288
					0.965	0.03	4.02543	1.91873	3.97406	-0.122213
					0.97	0.03	3.7045	1.8408	3.65722	-0.20014
					0.975	0.03	3.4102	1.74878	3.36668	-0.292163
					0.98	0.03	3.15004	1.6405	3.10984	-0.400442
					0.985	0.03	2.93308	1.51452	2.89565	-0.526422
					0.99	0.03	2.76952	1.37112	2.73418	-0.669823
					0.995	0.03	2.66919	1.21343	2.63512	-0.827515
					1	0.03	2.63929	1.04789	2.60561	-0.993058
					1.005	0.03	2.6822	0.883153	2.64797	-1.15779
					1.01	0.03	2.79456	0.72765	2.7589	-1.31329
					1.015	0.03	2.96849	0.58725	2.93061	-1.45369
					1.02	0.03	3.19396	0.464501	3.1532	-1.57644
					1.025	0.03	3.46089	0.359286	3.41673	-1.68166
					1.03	0.03	3.76048	0.269969	3.71249	-1.77097
					1.035	0.03	4.08555	0.194336	4.03341	-1.84661
					1.04	0.03	4.43049	0.130157	4.37394	-1.91079
					1.045	0.03	4.791	0.0754393	4.72986	-1.9655
					1.05	0.03	5.16384	0.0284984	5.09794	-2.01244
					1.055	0.03	5.54651	-0.0120448	5.47573	-2.05299
					1.06	0.03	5.93712	-0.0473051	5.86135	-2.08825
					1.065	0.03	6.33419	-0.0781791	6.25336	-2.11912
					1.07	0.03	6.73659	-0.105388	6.65062	-2.14633
					1.075	0.03	7.14341	-0.129514	7.05224	-2.17046
					1.08	0.03	7.55393	-0.15103	7.45753	-2.19197
					1.085	0.03	7.9676	-0.170319	7.86592	-2.21126
					1.09	0.03	8.38393	-0.187698	8.27694	-2.22864
					1.095	0.03	8.80256	-0.203429	8.69022	-2.24437
					1.1	0.03	9.22317	-0.217729	9.10546	-2.25867
					1.105	0.03	9.6455	-0.230778	9.5224	-2.27172
					1.11	0.03	10.0693	-0.242731	9.94082	-2.28367
					1.115	0.03	10.4945	-0.253717	10.3606	-2.29466
					1.12	0.03	10.9208	-0.263847	10.7814	-2.30479
					1.125	0.03	11.3482	-0.273214	11.2033	-2.31416
					1.13	0.03	11.7765	-0.281901	11.6262	-2.32284
					1.135	0.03	12.2056	-0.289977	12.0498	-2.33092
					1.14	0.03	12.6354	-0.297505	12.4742	-2.33845
					1.145	0.03	13.0659	-0.304537	12.8992	-2.34548
					1.15	0.03	13.4971	-0.311119	13.3248	-2.35206
					1.155	0.03	13.9287	-0.317295	13.751	-2.35824
					1.16	0.03	14.3609	-0.323098	14.1776	-2.36404
					1.165	0.03	14.7935	-0.328563	14.6047	-2.36951
					1.17	0.03	15.2266	-0.333716	15.0323	-2.37466
					1.175	0.03	15.66	-0.338585	15.4602	-2.37953
					1.18	0.03	16.0938	-0.343191	15.8884	-2.38413
					1.185	0.03	16.5279	-0.347555	16.317	-2.3885
					1.19	0.03	16.9623	-0.351696	16.7458	-2.39264
					1.195	0.03	17.397	-0.35563	17.1749	-2.39657
					1.2	0.03	17.8319	-0.359372	17.6043	-2.40032
					1.205	0.03	18.2671	-0.362936	18.0339	-2.40388
					1.21	0.03	18.7025	-0.366334	18.4638	-2.40728
					1.215	0.03	19.1381	-0.369578	18.8938	-2.41052
					1.22	0.03	19.5738	-0.372677	19.324	-2.41362
					1.225	0.03	20.0098	-0.375641	19.7545	-2.41658
					1.23	0.03	20.446	-0.378478	20.185	-2.41942
					1.235	0.03	20.8823	-0.381197	20.6158	-2.42214
					1.24	0.03	21.3187	-0.383805	21.0466	-2.42475
					1.245	0.03	21.7553	-0.386308	21.4776	-2.42725
					1.25	0.03	22.192	-0.388712	21.9088	-2.42966
					1.255	0.03	22.6288	-0.391024	22.34	-2.43197
					1.26	0.03	23.0658	-0.393248	22.7714	-2.43419
					1.265	0.03	23.5029	-0.39539	23.2029	-2.43633
					1.27	0.03	23.94	-0.397453	23.6345	-2.4384
					1.275	0.03	24.3773	-0.399442	24.0662	-2.44038
					1.28	0.03	24.8146	-0.401361	24.498	-2.4423
					1.285	0.03	25.2521	-0.403214	24.9298	-2.44416
					1.29	0.03	25.6896	-0.405003	25.3618	-2.44595
					1.295	0.03	26.1272	-0.406733	25.7938	-2.44768
					1.3	0.03	26.5649	-0.408406	26.2259	-2.44935
					1.305	0.03	27.0027	-0.410024	26.6581	-2.45097
					1.31	0.03	27.4405	-0.411591	27.0903	-2.45253
					1.315	0.03	27.8784	-0.413108	27.5226	-2.45405
					1.32	0.03	28.3163	-0.414579	27.955	-2.45552
					1.325	0.03	28.7544	-0.416004	28.3874	-2.45695
					1.33	0.03	29.1924	-0.417387	28.8199	-2.45833
					1.335	0.03	29.6306	-0.41873	29.2524	-2.45967
					1.34	0.03	30.0687	-0.420033	29.685	-2.46098
					1.345	0.03	30.507	-0.421298	30.1176	-2.46224
					1.35	0.03	30.9452	-0.422528	30.5503	-2.46347
					1.355	0.03	31.3836	-0.423723	30.983	-2.46467
					1.36	0.03	31.8219	-0.424886	31.4158	-2.46583
					1.365	0.03	32.2603	-0.426016	31.8486	-2.46696
					1.37	0.03	32.6988	-0.427117	32.2815	-2.46806
					1.375	0.03	33.1372	-0.428188	32.7143	-2.46913
					1.38	0.03	33.5758	-0.429232	33.1473	-2.47017
					1.385	0.03	34.0143	-0.430248	33.5802	-2.47119
					1.39	0.03	34.4529	-0.431239	34.0132	-2.47218
					1.395	0.03	34.8915	-0.432204	34.4462	-2.47315
					1.4	0.03	35.3302	-0.433146	34.8793	-2.47409
					1.405	0.03	35.7689	-0.434065	35.3124	-2.47501
					1.41	0.03	36.2076	-0.434961	35.7455	-2.4759
					1.415	0.03	36.6463	-0.435836	36.1786	-2.47678
					1.42	0.03	37.0851	-0.43669	36.6118	-2.47763
					1.425	0.03	37.5239	-0.437525	37.045	-2.47847
					1.43	0.03	37.9627	-0.438339	37.4782	-2.47928
					1.435	0.03	38.4016	-0.439136	37.9115	-2.48008
					1.44	0.03	38.8404	-0.439914	38.3448	-2.48086
					1.445	0.03	39.2793	-0.440675	38.778	-2.48162
					1.45	0.03	39.7182	-0.441419	39.2114	-2.48236
					1.455	0.03	40.1572	-0.442147	39.6447	-2.48309
					1.46	0.03	40.5961	-0.442859	40.078	-2.4838
					1.465	0.03	41.0351	-0.443556	40.5114	-2.4845
					1.47	0.03	41.4741	-0.444238	40.9448	-2.48518
					1.475	0.03	41.9131	-0.444906	41.3782	-2.48585
					1.48	0.03	42.3522	-0.44556	41.8117	-2.4865
					1.485	0.03	42.7912	-0.4462	42.2451	-2.48714
					1.49	0.03	43.2303	-0.446828	42.6786	-2.48777
					1.495	0.03	43.6694	-0.447443	43.1121	-2.48839
					1.5	0.03	44.1085	-0.448046	43.5456	-2.48899
					1.505	0.03	44.5476	-0.448636	43.9791	-2.48958
					1.51	0.03	44.9867	-0.449216	44.4126	-2.49016
					1.515	0.03	45.4259	-0.449784	44.8462	-2.49073
					1.52	0.03	45.865	-0.450341	45.2797	-2.49128
					1.525	0.03	46.3042	-0.450888	45.7133	-2.49183
					1.53	0.03	46.7434	-0.451424	46.1469	-2.49237
					1.535	0.03	47.1826	-0.45195	46.5805	-2.49289
					1.54	0.03	47.6218	-0.452467	47.0141	-2.49341
					1.545	0.03	48.0611	-0.452974	47.4477	-2.49392
					1.55	0.03	48.5003	-0.453472	47.8813	-2.49441
					1.555	0.03	48.9396	-0.453961	48.315	-2.4949
					1.56	0.03	49.3788	-0.454442	48.7486	-2.49538
					1.565	0.03	49.8181	-0.454914	49.1823	-2.49586
					1.57	0.03	50.2574	-0.455377	49.616	-2.49632
					1.575	0.03	50.6967	-0.455833	50.0497	-2.49678
					1.58	0.03	51.136	-0.456281	50.4834	-2.49722
					1.585	0.03	51.5753	-0.456721	50.9171	-2.49766
					1.59	0.03	52.0146	-0.457154	51.3508	-2.4981
					1.595	0.03	52.454	-0.457579	51.7845	-2.49852
					1.6	0.03	52.8933	-0.457998	52.2183	-2.49894
					1.605	0.03	53.3327	-0.458409	52.652	-2.49935
					1.61	0.03	53.772	-0.458814	53.0858	-2.49976
					1.615	0.03	54.2114	-0.459212	53.5196	-2.50015
					1.62	0.03	54.6508	-0.459604	53.9533	-2.50055
					1.625	0.03	55.0902	-0.45999	54.3871	-2.50093
					1.63	0.03	55.5296	-0.460369	54.8209	-2.50131
					1.635	0.03	55.969	-0.460743	55.2547	-2.50169
					1.64	0.03	56.4084	-0.46111	55.6885	-2.50205
					1.645	0.03	56.8478	-0.461472	56.1223	-2.50242
					1.65	0.03	57.2872	-0.461829	56.5561	-2.50277
					1.655	0.03	57.7267	-0.46218	56.99	-2.50312
					1.66	0.03	58.1661	-0.462525	57.4238	-2.50347
					1.665	0.03	58.6056	-0.462866	57.8576	-2.50381
					1.67	0.03	59.045	-0.463202	58.2915	-2.50414
					1.675	0.03	59.4845	-0.463532	58.7253	-2.50447
					1.68	0.03	59.924	-0.463858	59.1592	-2.5048
					1.685	0.03	60.3634	-0.464179	59.5931	-2.50512
					1.69	0.03	60.8029	-0.464495	60.0269	-2.50544
					1.695	0.03	61.2424	-0.464807	60.4608	-2.50575
					1.7	0.03	61.6819	-0.465114	60.8947	-2.50606
					1.705	0.03	62.1214	-0.465417	61.3286	-2.50636
					1.71	0.03	62.5609	-0.465716	61.7625	-2.50666
					1.715	0.03	63.0004	-0.46601	62.1964	-2.50695
					1.72	0.03	63.4399	-0.466301	62.6303	-2.50724
					1.725	0.03	63.8794	-0.466587	63.0642	-2.50753
					1.73	0.03	64.319	-0.46687	63.4981	-2.50781
					1.735	0.03	64.7585	-0.467148	63.932	-2.50809
					1.74	0.03	65.198	-0.467423	64.366	-2.50837
					1.745	0.03	65.6376	-0.467695	64.7999	-2.50864
					1.75	0.03	66.0771	-0.467962	65.2338	-2.50891
					1.755	0.03	66.5167	-0.468226	65.6678	-2.50917
					1.76	0.03	66.9562	-0.468487	66.1017	-2.50943
					1.765	0.03	67.3958	-0.468744	66.5357	-2.50969
					1.77	0.03	67.8353	-0.468998	66.9696	-2.50994
					1.775	0.03	68.2749	-0.469249	67.4036	-2.51019
					1.78	0.03	68.7145	-0.469496	67.8376	-2.51044
					1.785	0.03	69.1541	-0.469741	68.2715	-2.51068
					1.79	0.03	69.5936	-0.469982	68.7055	-2.51092
					1.795	0.03	70.0332	-0.47022	69.1395	-2.51116
					1.8	0.03	70.4728	-0.470455	69.5734	-2.5114
					1.805	0.03	70.9124	-0.470688	70.0074	-2.51163
					1.81	0.03	71.352	-0.470917	70.4414	-2.51186
					1.815	0.03	71.7916	-0.471144	70.8754	-2.51209
					1.82	0.03	72.2312	-0.471368	71.3094	-2.51231
					1.825	0.03	72.6708	-0.471589	71.7434	-2.51253
					1.83	0.03	73.1104	-0.471807	72.1774	-2.51275
					1.835	0.03	73.55	-0.472023	72.6114	-2.51297
					1.84	0.03	73.9897	-0.472236	73.0454	-2.51318
					1.845	0.03	74.4293	-0.472447	73.4794	-2.51339
					1.85	0.03	74.8689	-0.472656	73.9134	-2.5136
					1.855	0.03	75.3085	-0.472861	74.3474	-2.5138
					1.86	0.03	75.7482	-0.473065	74.7815	-2.51401
					1.865	0.03	76.1878	-0.473266	75.2155	-2.51421
					1.87	0.03	76.6274	-0.473465	75.6495	-2.51441
					1.875	0.03	77.0671	-0.473662	76.0835	-2.5146
					1.88	0.03	77.5067	-0.473856	76.5176	-2.5148
					1.885	0.03	77.9464	-0.474048	76.9516	-2.51499
					1.89	0.03	78.386	-0.474238	77.3856	-2.51518
					1.895	0.03	78.8257	-0.474426	77.8197	-2.51537
					1.9	0.03	79.2653	-0.474612	78.2537	-2.51555
					1.905	0.03	79.705	-0.474795	78.6878	-2.51574
					1.91	0.03	80.1446	-0.474977	79.1218	-2.51592
					1.915	0.03	80.5843	-0.475157	79.5559	-2.5161
					1.92	0.03	81.0239	-0.475335	79.9899	-2.51628
					1.925	0.03	81.4636	-0.475511	80.424	-2.51645
					1.93	0.03	81.9033	-0.475685	80.858	-2.51663
					1.935	0.03	82.343	-0.475857	81.2921	-2.5168
					1.94	0.03	82.7826	-0.476027	81.7262	-2.51697
					1.945	0.03	83.2223	-0.476196	82.1602	-2.51714
					1.95	0.03	83.662	-0.476362	82.5943	-2.51731
					1.955	0.03	84.1017	-0.476527	83.0284	-2.51747
					1.96	0.03	84.5413	-0.476691	83.4624	-2.51763
					1.965	0.03	84.981	-0.476852	83.8965	-2.51779
					1.97	0.03	85.4207	-0.477012	84.3306	-2.51795
					1.975	0.03	85.8604	-0.47717	84.7647	-2.51811
					1.98	0.03	86.3001	-0.477327	85.1987	-2.51827
					1.985	0.03	86.7398	-0.477482	85.6328	-2.51842
					1.99	0.03	87.1795	-0.477636	86.0669	-2.51858
					1.995	0.03	87.6192	-0.477788	86.501	-2.51873
					2	0.03	88.0589	-0.477938	86.9351	-2.51888
					0	0.04	87.9797	2.60368	86.8569	0.562739
					0.005	0.04	87.5402	2.60348	86.423	0.562538
					0.01	0.04	87.1007	2.60328	85.9891	0.562335
					0.015	0.04	86.6611	2.60307	85.5552	0.56213
					0.02	0.04	86.2216	2.60287	85.1212	0.561923
					0.025	0.04	85.7821	2.60266	84.6873	0.561713
					0.03	0.04	85.3425	2.60244	84.2534	0.561502
					0.035	0.04	84.903	2.60223	83.8195	0.561288
					0.04	0.04	84.4635	2.60202	83.3856	0.561073
					0.045	0.04	84.024	2.6018	82.9517	0.560855
					0.05	0.04	83.5845	2.60158	82.5178	0.560634
					0.055	0.04	83.145	2.60135	82.0839	0.560412
					0.06	0.04	82.7055	2.60113	81.65	0.560186
					0.065	0.04	82.266	2.6009	81.2161	0.559959
					0.07	0.04	81.8265	2.60067	80.7822	0.559729
					0.075	0.04	81.387	2.60044	80.3483	0.559497
					0.08	0.04	80.9475	2.6002	79.9144	0.559262
					0.085	0.04	80.508	2.59997	79.4806	0.559024
					0.09	0.04	80.0685	2.59973	79.0467	0.558784
					0.095	0.04	79.6291	2.59948	78.6128	0.558541
					0.1	0.04	79.1896	2.59924	78.179	0.558296
					0.105	0.04	78.7501	2.59899	77.7451	0.558048
					0.11	0.04	78.3107	2.59874	77.3113	0.557797
					0.115	0.04	77.8712	2.59849	76.8774	0.557543
					0.12	0.04	77.4318	2.59823	76.4436	0.557286
					0.125	0.04	76.9923	2.59797	76.0098	0.557027
					0.13	0.04	76.5529	2.59771	75.5759	0.556764
					0.135	0.04	76.1135	2.59744	75.1421	0.556499
					0.14	0.04	75.674	2.59717	74.7083	0.55623
					0.145	0.04	75.2346	2.5969	74.2745	0.555958
					0.15	0.04	74.7952	2.59663	73.8407	0.555683
					0.155	0.04	74.3558	2.59635	73.4069	0.555405
					0.16	0.04	73.9164	2.59607	72.9731	0.555123
					0.165	0.04	73.477	2.59578	72.5393	0.554838
					0.17	0.04	73.0376	2.59549	72.1055	0.55455
					0.175	0.04	72.5982	2.5952	71.6717	0.554258
					0.18	0.04	72.1588	2.59491	71.2379	0.553962
					0.185	0.04	71.7195	2.59461	70.8042	0.553663
					0.19	0.04	71.2801	2.5943	70.3704	0.553361
					0.195	0.04	70.8407	2.594	69.9367	0.553054
					0.2	0.04	70.4014	2.59369	69.5029	0.552744
					0.205	0.04	69.962	2.59337	69.0692	0.55243
					0.21	0.04	69.5227	2.59305	68.6355	0.552111
					0.215	0.04	69.0834	2.59273	68.2017	0.551789
					0.22	0.04	68.6441	2.59241	67.768	0.551463
					0.225	0.04	68.2047	2.59207	67.3343	0.551132
					0.23	0.04	67.7654	2.59174	66.9006	0.550797
					0.235	0.04	67.3261	2.5914	66.4669	0.550458
					0.24	0.04	66.8868	2.59106	66.0332	0.550114
					0.245	0.04	66.4475	2.59071	65.5995	0.549766
					0.25	0.04	66.0083	2.59036	65.1659	0.549413
					0.255	0.04	65.569	2.59	64.7322	0.549056
					0.26	0.04	65.1297	2.58964	64.2985	0.548693
					0.265	0.04	64.6905	2.58927	63.8649	0.548326
					0.27	0.04	64.2512	2.5889	63.4313	0.547954
					0.275	0.04	63.812	2.58852	62.9976	0.547576
					0.28	0.04	63.3728	2.58814	62.564	0.547193
					0.285	0.04	62.9336	2.58775	62.1304	0.546805
					0.29	0.04	62.4944	2.58735	61.6968	0.546412
					0.295	0.04	62.0552	2.58696	61.2632	0.546013
					0.3	0.04	61.616	2.58655	60.8296	0.545608
					0.305	0.04	61.1768	2.58614	60.3961	0.545197
					0.31	0.04	60.7376	2.58572	59.9625	0.544781
					0.315	0.04	60.2985	2.5853	59.529	0.544358
					0.32	0.04	59.8593	2.58487	59.0954	0.54393
					0.325	0.04	59.4202	2.58444	58.6619	0.543494
					0.33	0.04	58.9811	2.584	58.2284	0.543053
					0.335	0.04	58.542	2.58355	57.7949	0.542605
					0.34	0.04	58.1029	2.58309	57.3614	0.54215
					0.345	0.04	57.6638	2.58263	56.9279	0.541688
					0.35	0.04	57.2247	2.58216	56.4944	0.541219
					0.355	0.04	56.7857	2.58169	56.061	0.540742
					0.36	0.04	56.3466	2.5812	55.6275	0.540259
					0.365	0.04	55.9076	2.58071	55.1941	0.539767
					0.37	0.04	55.4686	2.58021	54.7607	0.539268
					0.375	0.04	55.0296	2.5797	54.3273	0.538761
					0.38	0.04	54.5906	2.57919	53.8939	0.538246
					0.385	0.04	54.1516	2.57867	53.4605	0.537723
					0.39	0.04	53.7126	2.57813	53.0271	0.53719
					0.395	0.04	53.2737	2.57759	52.5938	0.53665
					0.4	0.04	52.8347	2.57704	52.1605	0.5361
					0.405	0.04	52.3958	2.57648	51.7272	0.535541
					0.41	0.04	51.9569	2.57591	51.2939	0.534972
					0.415	0.04	51.5181	2.57534	50.8606	0.534394
					0.42	0.04	51.0792	2.57475	50.4273	0.533806
					0.425	0.04	50.6403	2.57415	49.9941	0.533208
					0.43	0.04	50.2015	2.57354	49.5608	0.532599
					0.435	0.04	49.7627	2.57292	49.1276	0.531979
					0.44	0.04	49.3239	2.57229	48.6944	0.531349
					0.445	0.04	48.8852	2.57165	48.2613	0.530707
					0.45	0.04	48.4464	2.571	47.8281	0.530053
					0.455	0.04	48.0077	2.57033	47.395	0.529388
					0.46	0.04	47.569	2.56965	46.9619	0.52871
					0.465	0.04	47.1303	2.56896	46.5288	0.52802
					0.47	0.04	46.6916	2.56826	46.0958	0.527317
					0.475	0.04	46.253	2.56754	45.6627	0.5266
					0.48	0.04	45.8144	2.56681	45.2297	0.52587
					0.485	0.04	45.3758	2.56607	44.7967	0.525125
					0.49	0.04	44.9372	2.56531	44.3637	0.524366
					0.495	0.04	44.4987	2.56453	43.9308	0.523592
					0.5	0.04	44.0602	2.56375	43.4979	0.522803
					0.505	0.04	43.6217	2.56294	43.065	0.521997
					0.51	0.04	43.1833	2.56212	42.6322	0.521176
					0.515	0.04	42.7448	2.56128	42.1993	0.520337
					0.52	0.04	42.3064	2.56042	41.7665	0.519482
					0.525	0.04	41.8681	2.55955	41.3338	0.518608
					0.53	0.04	41.4298	2.55866	40.901	0.517716
					0.535	0.04	40.9915	2.55775	40.4683	0.516804
					0.54	0.04	40.5532	2.55682	40.0357	0.515873
					0.545	0.04	40.115	2.55586	39.603	0.514922
					0.55	0.04	39.6768	2.55489	39.1705	0.513949
					0.555	0.04	39.2387	2.5539	38.7379	0.512955
					0.56	0.04	38.8006	2.55288	38.3054	0.511939
					0.565	0.04	38.3625	2.55184	37.8729	0.510899
					0.57	0.04	37.9245	2.55078	37.4405	0.509835
					0.575	0.04	37.4865	2.54969	37.0081	0.508747
					0.58	0.04	37.0486	2.54858	36.5757	0.507632
					0.585	0.04	36.6107	2.54743	36.1434	0.506491
					0.59	0.04	36.1728	2.54627	35.7112	0.505323
					0.595	0.04	35.735	2.54507	35.279	0.504125
					0.6	0.04	35.2973	2.54384	34.8468	0.502898
					0.605	0.04	34.8596	2.54258	34.4147	0.50164
					0.61	0.04	34.422	2.54129	33.9827	0.500351
					0.615	0.04	33.9844	2.53997	33.5507	0.499028
					0.62	0.04	33.5469	2.53861	33.1188	0.49767
					0.625	0.04	33.1095	2.53722	32.6869	0.496277
					0.63	0.04	32.6721	2.53579	32.2552	0.494846
					0.635	0.04	32.2348	2.53432	31.8234	0.493376
					0.64	0.04	31.7976	2.53281	31.3918	0.491867
					0.645	0.04	31.3604	2.53126	30.9602	0.490314
					0.65	0.04	30.9233	2.52966	30.5287	0.488719
					0.655	0.04	30.4863	2.52802	30.0973	0.487077
					0.66	0.04	30.0494	2.52633	29.6659	0.485387
					0.665	0.04	29.6126	2.52459	29.2347	0.483648
					0.67	0.04	29.1758	2.5228	28.8035	0.481857
					0.675	0.04	28.7392	2.52095	28.3724	0.480011
					0.68	0.04	28.3027	2.51905	27.9415	0.478108
					0.685	0.04	27.8662	2.51709	27.5106	0.476146
					0.69	0.04	27.4299	2.51506	27.0799	0.474121
					0.695	0.04	26.9937	2.51297	26.6492	0.472031
					0.7	0.04	26.5576	2.51081	26.2187	0.469872
					0.705	0.04	26.1217	2.50858	25.7883	0.467641
					0.71	0.04	25.6858	2.50628	25.358	0.465334
					0.715	0.04	25.2502	2.50389	24.9279	0.462948
					0.72	0.04	24.8146	2.50142	24.4979	0.460478
					0.725	0.04	24.3793	2.49886	24.0681	0.45792
					0.73	0.04	23.944	2.49621	23.6385	0.455268
					0.735	0.04	23.509	2.49346	23.209	0.452519
					0.74	0.04	23.0742	2.49061	22.7797	0.449666
					0.745	0.04	22.6395	2.48765	22.3506	0.446703
					0.75	0.04	22.2051	2.48457	21.9217	0.443625
					0.755	0.04	21.7708	2.48137	21.493	0.440423
					0.76	0.04	21.3368	2.47803	21.0645	0.437091
					0.765	0.04	20.9031	2.47456	20.6363	0.433621
					0.77	0.04	20.4696	2.47095	20.2084	0.430004
					0.775	0.04	20.0364	2.46717	19.7807	0.426231
					0.78	0.04	19.6035	2.46323	19.3533	0.42229
					0.785	0.04	19.1709	2.45911	18.9262	0.418172
					0.79	0.04	18.7386	2.45481	18.4995	0.413864
					0.795	0.04	18.3067	2.45029	18.0731	0.409352
					0.8	0.04	17.8752	2.44557	17.6471	0.404623
					0.805	0.04	17.4442	2.4406	17.2215	0.399659
					0.81	0.04	17.0135	2.43539	16.7964	0.394444
					0.815	0.04	16.5834	2.4299	16.3717	0.388959
					0.82	0.04	16.1538	2.42412	15.9476	0.383182
					0.825	0.04	15.7247	2.41803	15.524	0.377089
					0.83	0.04	15.2963	2.4116	15.1011	0.370654
					0.835	0.04	14.8685	2.40479	14.6788	0.363849
					0.84	0.04	14.4415	2.39758	14.2572	0.356641
					0.845	0.04	14.0153	2.38994	13.8364	0.348995
					0.85	0.04	13.5899	2.38181	13.4165	0.340869
					0.855	0.04	13.1655	2.37316	12.9975	0.332219
					0.86	0.04	12.7421	2.36394	12.5795	0.322993
					0.865	0.04	12.3199	2.35408	12.1627	0.313134
					0.87	0.04	11.899	2.34352	11.7472	0.302576
					0.875	0.04	11.4795	2.33219	11.333	0.291245
					0.88	0.04	11.0616	2.32	10.9204	0.279057
					0.885	0.04	10.6455	2.30686	10.5096	0.265913
					0.89	0.04	10.2313	2.29265	10.1008	0.251703
					0.895	0.04	9.81943	2.27724	9.69411	0.236298
					0.9	0.04	9.41005	2.26049	9.28996	0.219548
					0.905	0.04	9.00356	2.24222	8.88866	0.201279
					0.91	0.04	8.60035	2.22223	8.4906	0.181291
					0.915	0.04	8.20092	2.20029	8.09626	0.159346
					0.92	0.04	7.80584	2.17611	7.70623	0.135167
					0.925	0.04	7.41581	2.14937	7.32117	0.108427
					0.93	0.04	7.03167	2.11969	6.94193	0.0787431
					0.935	0.04	6.65443	2.0866	6.56951	0.0456613
					0.94	0.04	6.28535	2.04959	6.20514	0.00864965
					0.945	0.04	5.92594	2.00803	5.85032	-0.0329144
					0.95	0.04	5.57808	1.96119	5.50689	-0.0797522
					0.955	0.04	5.24406	1.90826	5.17714	-0.132686
					0.96	0.04	4.92671	1.84832	4.86383	-0.192625
					0.965	0.04	4.62944	1.78041	4.57035	-0.260535
					0.97	0.04	4.35637	1.70359	4.30077	-0.337351
					0.975	0.04	4.11233	1.61709	4.05985	-0.42385
					0.98	0.04	3.90276	1.52051	3.85296	-0.520431
					0.985	0.04	3.73348	1.41409	3.68584	-0.626849
					0.99	0.04	3.61016	1.29901	3.56409	-0.741928
					0.995	0.04	3.5376	1.17753	3.49246	-0.863411
					1	0.04	3.51896	1.05289	3.47405	-0.988058
					1.005	0.04	3.55506	0.928854	3.50969	-1.11209
					1.01	0.04	3.6443	0.809109	3.59779	-1.23183
					1.015	0.04	3.78291	0.696608	3.73463	-1.34433
					1.02	0.04	3.96571	0.593259	3.9151	-1.44768
					1.025	0.04	4.18693	0.499913	4.1335	-1.54103
					1.03	0.04	4.44083	0.416579	4.38415	-1.62436
					1.035	0.04	4.72213	0.342708	4.66186	-1.69823
					1.04	0.04	5.02624	0.277454	4.96209	-1.76349
					1.045	0.04	5.34927	0.21986	5.281	-1.82108
					1.05	0.04	5.688	0.168972	5.6154	-1.87197
					1.055	0.04	6.03978	0.123906	5.9627	-1.91704
					1.06	0.04	6.40247	0.0838724	6.32076	-1.95707
					1.065	0.04	6.77431	0.0481814	6.68786	-1.99276
					1.07	0.04	7.15388	0.0162405	7.06258	-2.0247
					1.075	0.04	7.54001	-0.0124558	7.44378	-2.0534
					1.08	0.04	7.93174	-0.0383372	7.83051	-2.07928
					1.085	0.04	8.32828	-0.0617684	8.22199	-2.10271
					1.09	0.04	8.72898	-0.0830593	8.61758	-2.124
					1.095	0.04	9.13328	-0.102473	9.01672	-2.14342
					1.1	0.04	9.54074	-0.120235	9.41898	-2.16118
					1.105	0.04	9.95096	-0.136538	9.82396	-2.17748
					1.11	0.04	10.3636	-0.151546	10.2314	-2.19249
					1.115	0.04	10.7784	-0.165401	10.6409	-2.20634
					1.12	0.04	11.1951	-0.178228	11.0523	-2.21917
					1.125	0.04	11.6136	-0.190132	11.4654	-2.23107
					1.13	0.04	12.0335	-0.201207	11.88	-2.24215
					1.135	0.04	12.4549	-0.211533	12.2959	-2.25248
					1.14	0.04	12.8775	-0.221183	12.7131	-2.26213
					1.145	0.04	13.3012	-0.230219	13.1314	-2.27116
					1.15	0.04	13.7259	-0.238696	13.5507	-2.27964
					1.155	0.04	14.1516	-0.246664	13.9709	-2.28761
					1.16	0.04	14.578	-0.254166	14.392	-2.29511
					1.165	0.04	15.0053	-0.261241	14.8138	-2.30218
					1.17	0.04	15.4333	-0.267924	15.2363	-2.30887
					1.175	0.04	15.8619	-0.274246	15.6595	-2.31519
					1.18	0.04	16.2912	-0.280235	16.0833	-2.32118
					1.185	0.04	16.721	-0.285917	16.5076	-2.32686
					1.19	0.04	17.1513	-0.291314	16.9324	-2.33226
					1.195	0.04	17.582	-0.296446	17.3576	-2.33739
					1.2	0.04	18.0132	-0.301333	17.7834	-2.34228
					1.205	0.04	18.4449	-0.305991	18.2095	-2.34693
					1.21	0.04	18.8769	-0.310436	18.636	-2.35138
					1.215	0.04	19.3092	-0.314682	19.0628	-2.35562
					1.22	0.04	19.7419	-0.318742	19.49	-2.35968
					1.225	0.04	20.175	-0.322628	19.9175	-2.36357
					1.23	0.04	20.6083	-0.32635	20.3453	-2.36729
					1.235	0.04	21.0418	-0.329919	20.7733	-2.37086
					1.24	0.04	21.4757	-0.333344	21.2016	-2.37429
					1.245	0.04	21.9097	-0.336633	21.6301	-2.37758
					1.25	0.04	22.344	-0.339795	22.0589	-2.38074
					1.255	0.04	22.7786	-0.342836	22.4879	-2.38378
					1.26	0.04	23.2133	-0.345763	22.917	-2.38671
					1.265	0.04	23.6482	-0.348582	23.3464	-2.38952
					1.27	0.04	24.0833	-0.351299	23.7759	-2.39224
					1.275	0.04	24.5185	-0.353921	24.2056	-2.39486
					1.28	0.04	24.954	-0.35645	24.6355	-2.39739
					1.285	0.04	25.3895	-0.358893	25.0655	-2.39984
					1.29	0.04	25.8253	-0.361253	25.4957	-2.4022
					1.295	0.04	26.2611	-0.363535	25.926	-2.40448
					1.3	0.04	26.6971	-0.365743	26.3564	-2.40669
					1.305	0.04	27.1333	-0.367879	26.787	-2.40882
					1.31	0.04	27.5695	-0.369948	27.2177	-2.41089
					1.315	0.04	28.0059	-0.371953	27.6485	-2.4129
					1.32	0.04	28.4423	-0.373896	28.0794	-2.41484
					1.325	0.04	28.8789	-0.37578	28.5104	-2.41672
					1.33	0.04	29.3156	-0.377608	28.9414	-2.41855
					1.335	0.04	29.7523	-0.379382	29.3726	-2.42033
					1.34	0.04	30.1892	-0.381106	29.8039	-2.42205
					1.345	0.04	30.6261	-0.382779	30.2353	-2.42372
					1.35	0.04	31.0632	-0.384406	30.6667	-2.42535
					1.355	0.04	31.5003	-0.385988	31.0983	-2.42693
					1.36	0.04	31.9375	-0.387526	31.5299	-2.42847
					1.365	0.04	32.3747	-0.389023	31.9616	-2.42997
					1.37	0.04	32.812	-0.39048	32.3933	-2.43142
					1.375	0.04	33.2494	-0.391899	32.8251	-2.43284
					1.38	0.04	33.6869	-0.393281	33.257	-2.43422
					1.385	0.04	34.1244	-0.394627	33.6889	-2.43557
					1.39	0.04	34.562	-0.395939	34.1209	-2.43688
					1.395	0.04	34.9997	-0.397219	34.553	-2.43816
					1.4	0.04	35.4374	-0.398466	34.9851	-2.43941
					1.405	0.04	35.8751	-0.399684	35.4173	-2.44063
					1.41	0.04	36.3129	-0.400872	35.8495	-2.44181
					1.415	0.04	36.7508	-0.402031	36.2817	-2.44297
					1.42	0.04	37.1887	-0.403164	36.7141	-2.44411
					1.425	0.04	37.6266	-0.40427	37.1464	-2.44521
					1.43	0.04	38.0646	-0.405351	37.5788	-2.44629
					1.435	0.04	38.5026	-0.406407	38.0113	-2.44735
					1.44	0.04	38.9407	-0.407439	38.4438	-2.44838
					1.445	0.04	39.3788	-0.408448	38.8763	-2.44939
					1.45	0.04	39.817	-0.409435	39.3089	-2.45038
					1.455	0.04	40.2552	-0.410401	39.7415	-2.45134
					1.46	0.04	40.6934	-0.411346	40.1741	-2.45229
					1.465	0.04	41.1317	-0.41227	40.6068	-2.45321
					1.47	0.04	41.57	-0.413175	41.0395	-2.45412
					1.475	0.04	42.0083	-0.414062	41.4722	-2.455
					1.48	0.04	42.4467	-0.41493	41.905	-2.45587
					1.485	0.04	42.8851	-0.41578	42.3378	-2.45672
					1.49	0.04	43.3235	-0.416613	42.7706	-2.45756
					1.495	0.04	43.762	-0.417429	43.2035	-2.45837
					1.5	0.04	44.2005	-0.418229	43.6364	-2.45917
					1.505	0.04	44.639	-0.419014	44.0693	-2.45996
					1.51	0.04	45.0776	-0.419783	44.5023	-2.46073
					1.515	0.04	45.5161	-0.420537	44.9352	-2.46148
					1.52	0.04	45.9547	-0.421277	45.3682	-2.46222
					1.525	0.04	46.3933	-0.422003	45.8013	-2.46295
					1.53	0.04	46.832	-0.422715	46.2343	-2.46366
					1.535	0.04	47.2706	-0.423414	46.6674	-2.46436
					1.54	0.04	47.7093	-0.424101	47.1005	-2.46504
					1.545	0.04	48.1481	-0.424774	47.5336	-2.46572
					1.55	0.04	48.5868	-0.425436	47.9667	-2.46638
					1.555	0.04	49.0255	-0.426086	48.3999	-2.46703
					1.56	0.04	49.4643	-0.426724	48.833	-2.46767
					1.565	0.04	49.9031	-0.427351	49.2662	-2.46829
					1.57	0.04	50.3419	-0.427967	49.6995	-2.46891
					1.575	0.04	50.7808	-0.428572	50.1327	-2.46952
					1.58	0.04	51.2196	-0.429167	50.5659	-2.47011
					1.585	0.04	51.6585	-0.429752	50.9992	-2.4707
					1.59	0.04	52.0974	-0.430327	51.4325	-2.47127
					1.595	0.04	52.5363	-0.430893	51.8658	-2.47184
					1.6	0.04	52.9752	-0.431449	52.2991	-2.47239
					1.605	0.04	53.4141	-0.431996	52.7324	-2.47294
					1.61	0.04	53.8531	-0.432534	53.1658	-2.47348
					1.615	0.04	54.292	-0.433063	53.5992	-2.47401
					1.62	0.04	54.731	-0.433584	54.0325	-2.47453
					1.625	0.04	55.17	-0.434097	54.4659	-2.47504
					1.63	0.04	55.609	-0.434601	54.8993	-2.47554
					1.635	0.04	56.048	-0.435098	55.3328	-2.47604
					1.64	0.04	56.4871	-0.435587	55.7662	-2.47653
					1.645	0.04	56.9261	-0.436068	56.1996	-2.47701
					1.65	0.04	57.3652	-0.436542	56.6331	-2.47748
					1.655	0.04	57.8043	-0.437009	57.0666	-2.47795
					1.66	0.04	58.2434	-0.437468	57.5001	-2.47841
					1.665	0.04	58.6825	-0.437921	57.9336	-2.47886
					1.67	0.04	59.1216	-0.438367	58.3671	-2.47931
					1.675	0.04	59.5607	-0.438807	58.8006	-2.47975
					1.68	0.04	59.9998	-0.43924	59.2341	-2.48018
					1.685	0.04	60.439	-0.439667	59.6677	-2.48061
					1.69	0.04	60.8781	-0.440087	60.1012	-2.48103
					1.695	0.04	61.3173	-0.440502	60.5348	-2.48144
					1.7	0.04	61.7565	-0.44091	60.9684	-2.48185
					1.705	0.04	62.1957	-0.441313	61.4019	-2.48226
					1.71	0.04	62.6349	-0.441711	61.8355	-2.48265
					1.715	0.04	63.0741	-0.442102	62.2691	-2.48305
					1.72	0.04	63.5133	-0.442489	62.7028	-2.48343
					1.725	0.04	63.9525	-0.44287	63.1364	-2.48381
					1.73	0.04	64.3918	-0.443246	63.57	-2.48419
					1.735	0.04	64.831	-0.443616	64.0036	-2.48456
					1.74	0.04	65.2703	-0.443982	64.4373	-2.48492
					1.745	0.04	65.7095	-0.444343	64.871	-2.48529
					1.75	0.04	66.1488	-0.444699	65.3046	-2.48564
					1.755	0.04	66.5881	-0.44505	65.7383	-2.48599
					1.76	0.04	67.0274	-0.445397	66.172	-2.48634
					1.765	0.04	67.4667	-0.445739	66.6057	-2.48668
					1.77	0.04	67.906	-0.446077	67.0394	-2.48702
					1.775	0.04	68.3453	-0.446411	67.4731	-2.48735
					1.78	0.04	68.7846	-0.44674	67.9068	-2.48768
					1.785	0.04	69.2239	-0.447065	68.3405	-2.48801
					1.79	0.04	69.6633	-0.447386	68.7742	-2.48833
					1.795	0.04	70.1026	-0.447703	69.208	-2.48865
					1.8	0.04	70.542	-0.448016	69.6417	-2.48896
					1.805	0.04	70.9813	-0.448325	70.0755	-2.48927
					1.81	0.04	71.4207	-0.44863	70.5092	-2.48957
					1.815	0.04	71.86	-0.448932	70.943	-2.48987
					1.82	0.04	72.2994	-0.44923	71.3767	-2.49017
					1.825	0.04	72.7388	-0.449524	71.8105	-2.49047
					1.83	0.04	73.1782	-0.449815	72.2443	-2.49076
					1.835	0.04	73.6176	-0.450102	72.6781	-2.49104
					1.84	0.04	74.057	-0.450386	73.1119	-2.49133
					1.845	0.04	74.4964	-0.450666	73.5457	-2.49161
					1.85	0.04	74.9358	-0.450944	73.9795	-2.49189
					1.855	0.04	75.3752	-0.451218	74.4133	-2.49216
					1.86	0.04	75.8146	-0.451488	74.8471	-2.49243
					1.865	0.04	76.2541	-0.451756	75.2809	-2.4927
					1.87	0.04	76.6935	-0.452021	75.7147	-2.49296
					1.875	0.04	77.1329	-0.452282	76.1486	-2.49323
					1.88	0.04	77.5724	-0.452541	76.5824	-2.49348
					1.885	0.04	78.0118	-0.452797	77.0162	-2.49374
					1.89	0.04	78.4513	-0.45305	77.4501	-2.49399
					1.895	0.04	78.8907	-0.4533	77.8839	-2.49424
					1.9	0.04	79.3302	-0.453547	78.3178	-2.49449
					1.905	0.04	79.7697	-0.453792	78.7516	-2.49473
					1.91	0.04	80.2091	-0.454034	79.1855	-2.49498
					1.915	0.04	80.6486	-0.454273	79.6194	-2.49522
					1.92	0.04	81.0881	-0.454509	80.0533	-2.49545
					1.925	0.04	81.5276	-0.454744	80.4871	-2.49569
					1.93	0.04	81.9671	-0.454975	80.921	-2.49592
					1.935	0.04	82.4066	-0.455204	81.3549	-2.49615
					1.94	0.04	82.8461	-0.455431	81.7888	-2.49637
					1.945	0.04	83.2856	-0.455655	82.2227	-2.4966
					1.95	0.04	83.7251	-0.455877	82.6566	-2.49682
					1.955	0.04	84.1646	-0.456097	83.0905	-2.49704
					1.96	0.04	84.6041	-0.456314	83.5244	-2.49726
					1.965	0.04	85.0436	-0.456529	83.9583	-2.49747
[truncated: 250,231+ more rows]

## Sheet: Figure3
Figure 3b												Figure 3c																				Figure 3e (Experimental data)
Left to right without control						Right to left without control						Left to right with control						Right to left with control					Reflected wave									Freq (kHz)	Left			Right
Index	X	Y	Z	Measured velocity [m/s]		Index	X	Y	Z	Measured velocity [m/s]		Index	X	Y	Z	Measured velocity [m/s]		Index	X	Y	Z	Measured velocity [m/s]	Measured velocity [m/s]										T	R	A	T	R	A
1	-0.00813211	-0.00762124	-0.0002	1.64771e-05		1	-0.00813211	-0.00762124	-0.0002	-2.73402e-05		1	-0.00813211	-0.00762124	-0.0002	1.86597e-05		1	-0.00813211	-0.00762124	-0.0002	-2.38141e-05	3.5261e-06									9	0.1051	0.0027	0.8922	0.848	0.8666	-0.7146
2	-0.00795989	-0.00763494	-0.0002	1.98863e-05		2	-0.00795989	-0.00763494	-0.0002	-2.5356e-05		2	-0.00795989	-0.00763494	-0.0002	2.17717e-05		2	-0.00795989	-0.00763494	-0.0002	-2.27052e-05	2.6508e-06									10	0.0358	0	0.9642	0.9826	0.8687	-0.8513
3	-0.00778652	-0.00764854	-0.0002	2.54065e-05		3	-0.00778652	-0.00764854	-0.0002	-2.23925e-05		3	-0.00778652	-0.00764854	-0.0002	2.69811e-05		3	-0.00778652	-0.00764854	-0.0002	-2.14796e-05	9.129e-07									11	0.0761	0.0012	0.9227	0.9876	0.7746	-0.7623
4	-0.00761315	-0.00766207	-0.0002	2.15992e-05		4	-0.00761315	-0.00766207	-0.0002	-8.46314e-06		4	-0.00761315	-0.00766207	-0.0002	2.22438e-05		4	-0.00761315	-0.00766207	-0.0002	-1.14116e-05	-2.94846e-06									12	0.0357	0.0091	0.9552	1.172	1.0894	-1.2615
5	-0.00743972	-0.0076754	-0.0002	6.90217e-06		5	-0.00743972	-0.0076754	-0.0002	7.73251e-06		5	-0.00743972	-0.0076754	-0.0002	7.06444e-06		5	-0.00743972	-0.0076754	-0.0002	3.78614e-06	-3.94637e-06									13	0.0284	0.0309	0.9408	1.214	1.0941	-1.3081
6	-0.00726626	-0.00768858	-0.0002	-1.43314e-05		6	-0.00726626	-0.00768858	-0.0002	1.91603e-05		6	-0.00726626	-0.00768858	-0.0002	-1.24663e-05		6	-0.00726626	-0.00768858	-0.0002	1.74781e-05	-1.6822e-06									14	0.0156	0.0115	0.9729	1.0987	0.942	-1.0407
7	-0.0070928	-0.0077017	-0.0002	-2.74731e-05		7	-0.0070928	-0.0077017	-0.0002	2.08334e-05		7	-0.0070928	-0.0077017	-0.0002	-2.69298e-05		7	-0.0070928	-0.0077017	-0.0002	2.117e-05	3.366e-07									15	0.0708	0.0001	0.9291	1.1265	1.0943	-1.2207
8	-0.00691934	-0.00771475	-0.0002	-2.82754e-05		8	-0.00691934	-0.00771475	-0.0002	1.37045e-05		8	-0.00691934	-0.00771475	-0.0002	-2.82792e-05		8	-0.00691934	-0.00771475	-0.0002	1.57588e-05	2.0543e-06									16	0.0501	0.0062	0.9437	0.8312	1.0241	-0.8553
9	-0.00674588	-0.00772773	-0.0002	-1.83192e-05		9	-0.00674588	-0.00772773	-0.0002	-3.23968e-08		9	-0.00674588	-0.00772773	-0.0002	-1.73725e-05		9	-0.00674588	-0.00772773	-0.0002	7.9799e-07	8.30387e-07									17	0.0691	0.0395	0.8914	0.8878	1.0131	-0.901
10	-0.00657242	-0.00774064	-0.0002	5.4002e-07		10	-0.00657242	-0.00774064	-0.0002	-1.43339e-05		10	-0.00657242	-0.00774064	-0.0002	2.77794e-07		10	-0.00657242	-0.00774064	-0.0002	-1.3579e-05	7.549e-07									18	0.0482	0.0673	0.8845	0.9073	1.0748	-0.9822
11	-0.00639812	-0.00775272	-0.0002	2.0133e-05		11	-0.00639812	-0.00775272	-0.0002	-2.24354e-05		11	-0.00639812	-0.00775272	-0.0002	1.67326e-05		11	-0.00639812	-0.00775272	-0.0002	-2.24867e-05	-5.13e-08
12	-0.00622311	-0.00776408	-0.0002	2.68154e-05		12	-0.00622311	-0.00776408	-0.0002	-2.11588e-05		12	-0.00622311	-0.00776408	-0.0002	2.44215e-05		12	-0.00622311	-0.00776408	-0.0002	-2.30009e-05	-1.8421e-06
13	-0.0060481	-0.00777536	-0.0002	2.36679e-05		13	-0.0060481	-0.00777536	-0.0002	-9.8609e-06		13	-0.0060481	-0.00777536	-0.0002	2.17829e-05		13	-0.0060481	-0.00777536	-0.0002	-1.76635e-05	-7.8026e-06
14	-0.00587309	-0.00778658	-0.0002	1.0306e-05		14	-0.00587309	-0.00778658	-0.0002	5.48783e-06		14	-0.00587309	-0.00778658	-0.0002	7.41595e-06		14	-0.00587309	-0.00778658	-0.0002	-1.13487e-05	-1.68365e-05
15	-0.00569792	-0.00779739	-0.0002	-8.6645e-06		15	-0.00569792	-0.00779739	-0.0002	1.74699e-05		15	-0.00569792	-0.00779739	-0.0002	-1.14947e-05		15	-0.00569792	-0.00779739	-0.0002	2.44339e-06	-1.50265e-05
16	-0.00552268	-0.007808	-0.0002	-2.45521e-05		16	-0.00552268	-0.007808	-0.0002	2.03175e-05		16	-0.00552268	-0.007808	-0.0002	-2.61965e-05		16	-0.00552268	-0.007808	-0.0002	1.67642e-05	-3.5533e-06
17	-0.00534744	-0.00781852	-0.0002	-2.6916e-05		17	-0.00534744	-0.00781852	-0.0002	1.55972e-05		17	-0.00534744	-0.00781852	-0.0002	-2.75004e-05		17	-0.00534744	-0.00781852	-0.0002	1.63786e-05	7.814e-07
18	-0.00517219	-0.00782896	-0.0002	-1.70174e-05		18	-0.00517219	-0.00782896	-0.0002	2.59118e-06		18	-0.00517219	-0.00782896	-0.0002	-1.61062e-05		18	-0.00517219	-0.00782896	-0.0002	1.0539e-06	-1.53728e-06
19	-0.00499695	-0.00783933	-0.0002	1.48531e-06		19	-0.00499695	-0.00783933	-0.0002	-1.2861e-05		19	-0.00499695	-0.00783933	-0.0002	1.7775e-06		19	-0.00499695	-0.00783933	-0.0002	-1.46726e-05	-1.8116e-06
20	-0.00482171	-0.00784961	-0.0002	2.05944e-05		20	-0.00482171	-0.00784961	-0.0002	-2.31811e-05		20	-0.00482171	-0.00784961	-0.0002	1.76805e-05		20	-0.00482171	-0.00784961	-0.0002	-2.33882e-05	-2.071e-07
21	-0.00464647	-0.00785982	-0.0002	2.71781e-05		21	-0.00464647	-0.00785982	-0.0002	-2.28664e-05		21	-0.00464647	-0.00785982	-0.0002	2.40015e-05		21	-0.00464647	-0.00785982	-0.0002	-2.28274e-05	3.9e-08
22	-0.00447304	-0.00787018	-0.0002	2.44505e-05		22	-0.00447304	-0.00787018	-0.0002	-1.18545e-05		22	-0.00447304	-0.00787018	-0.0002	2.13311e-05		22	-0.00447304	-0.00787018	-0.0002	-1.26756e-05	-8.211e-07
23	-0.00430128	-0.00788013	-0.0002	1.26651e-05		23	-0.00430128	-0.00788013	-0.0002	4.6041e-06		23	-0.00430128	-0.00788013	-0.0002	9.01712e-06		23	-0.00430128	-0.00788013	-0.0002	3.66086e-06	-9.4324e-07
24	-0.00413082	-0.00788814	-0.0002	-2.76107e-06		24	-0.00413082	-0.00788814	-0.0002	1.97463e-05		24	-0.00413082	-0.00788814	-0.0002	-5.10694e-06		24	-0.00413082	-0.00788814	-0.0002	1.899e-05	-7.563e-07
25	-0.00396037	-0.00789606	-0.0002	-1.3627e-05		25	-0.00396037	-0.00789606	-0.0002	2.40346e-05		25	-0.00396037	-0.00789606	-0.0002	-1.321e-05		25	-0.00396037	-0.00789606	-0.0002	2.3523e-05	-5.116e-07
26	-0.00378991	-0.00790391	-0.0002	-1.1843e-05		26	-0.00378991	-0.00790391	-0.0002	1.98807e-05		26	-0.00378991	-0.00790391	-0.0002	-1.00964e-05		26	-0.00378991	-0.00790391	-0.0002	1.87762e-05	-1.1045e-06
27	-0.00361945	-0.00791168	-0.0002	4.15593e-07		27	-0.00361945	-0.00791168	-0.0002	6.00986e-06		27	-0.00361945	-0.00791168	-0.0002	2.8912e-06		27	-0.00361945	-0.00791168	-0.0002	3.32661e-06	-2.68325e-06
28	-0.00344899	-0.00791936	-0.0002	4.88223e-06		28	-0.00344899	-0.00791936	-0.0002	-1.37806e-05		28	-0.00344899	-0.00791936	-0.0002	7.14688e-06		28	-0.00344899	-0.00791936	-0.0002	-1.34243e-05	3.563e-07
29	-0.00327853	-0.00792696	-0.0002	2.37663e-07		29	-0.00327853	-0.00792696	-0.0002	-2.60126e-05		29	-0.00327853	-0.00792696	-0.0002	1.41932e-06		29	-0.00327853	-0.00792696	-0.0002	-2.42896e-05	1.723e-06
30	-0.00310808	-0.00793448	-0.0002	-1.06926e-05		30	-0.00310808	-0.00793448	-0.0002	-2.53989e-05		30	-0.00310808	-0.00793448	-0.0002	-9.68937e-06		30	-0.00310808	-0.00793448	-0.0002	-2.45839e-05	8.15e-07
31	-0.00293399	-0.00794196	-0.0002	-1.29074e-05		31	-0.00293399	-0.00794196	-0.0002	-1.2552e-05		31	-0.00293399	-0.00794196	-0.0002	-1.22624e-05		31	-0.00293399	-0.00794196	-0.0002	-1.44328e-05	-1.8808e-06
32	-0.00275895	-0.00794937	-0.0002	-3.62438e-06		32	-0.00275895	-0.00794937	-0.0002	4.90471e-06		32	-0.00275895	-0.00794937	-0.0002	-4.14559e-06		32	-0.00275895	-0.00794937	-0.0002	1.23257e-06	-3.67214e-06
33	-0.0025839	-0.00795669	-0.0002	1.23171e-05		33	-0.0025839	-0.00795669	-0.0002	1.81157e-05		33	-0.0025839	-0.00795669	-0.0002	1.17641e-05		33	-0.0025839	-0.00795669	-0.0002	1.56671e-05	-2.4486e-06
34	-0.00240886	-0.00796392	-0.0002	2.25888e-05		34	-0.00240886	-0.00796392	-0.0002	2.16258e-05		34	-0.00240886	-0.00796392	-0.0002	2.34699e-05		34	-0.00240886	-0.00796392	-0.0002	2.23097e-05	6.839e-07
35	-0.00223381	-0.00797106	-0.0002	2.42403e-05		35	-0.00223381	-0.00797106	-0.0002	1.76634e-05		35	-0.00223381	-0.00797106	-0.0002	2.52441e-05		35	-0.00223381	-0.00797106	-0.0002	2.02525e-05	2.5891e-06
36	-0.00205876	-0.00797811	-0.0002	1.76548e-05		36	-0.00205876	-0.00797811	-0.0002	4.37496e-06		36	-0.00205876	-0.00797811	-0.0002	1.76506e-05		36	-0.00205876	-0.00797811	-0.0002	7.02523e-06	2.65027e-06
37	-0.00188372	-0.00798506	-0.0002	-5.21828e-07		37	-0.00188372	-0.00798506	-0.0002	-1.20615e-05		37	-0.00188372	-0.00798506	-0.0002	-4.22779e-07		37	-0.00188372	-0.00798506	-0.0002	-1.20624e-05	-9e-10
38	-0.00170867	-0.00799193	-0.0002	-1.87899e-05		38	-0.00170867	-0.00799193	-0.0002	-2.34381e-05		38	-0.00170867	-0.00799193	-0.0002	-1.75105e-05		38	-0.00170867	-0.00799193	-0.0002	-2.23924e-05	1.0457e-06
39	-0.00153514	-0.00800069	-0.0002	-2.71826e-05		39	-0.00153514	-0.00800069	-0.0002	-2.38808e-05		39	-0.00153514	-0.00800069	-0.0002	-2.27768e-05		39	-0.00153514	-0.00800069	-0.0002	-2.04177e-05	3.4631e-06
40	-0.0013595	-0.00800593	-0.0002	-2.44646e-05		40	-0.0013595	-0.00800593	-0.0002	-1.35563e-05		40	-0.0013595	-0.00800593	-0.0002	-1.83271e-05		40	-0.0013595	-0.00800593	-0.0002	-5.92844e-06	7.62786e-06
41	-0.00118274	-0.00800942	-0.0002	-8.58409e-06		41	-0.00118274	-0.00800942	-0.0002	4.30427e-06		41	-0.00118274	-0.00800942	-0.0002	-1.73549e-06		41	-0.00118274	-0.00800942	-0.0002	1.18491e-05	7.54483e-06
42	-0.00101455	-0.00801405	-0.0002	1.17151e-05		42	-0.00101455	-0.00801405	-0.0002	2.14092e-05		42	-0.00101455	-0.00801405	-0.0002	1.43268e-05		42	-0.00101455	-0.00801405	-0.0002	2.10285e-05	-3.807e-07
43	-0.000860374	-0.0080206	-0.0002	2.48766e-05		43	-0.000860374	-0.0080206	-0.0002	2.70683e-05		43	-0.000860374	-0.0080206	-0.0002	1.63126e-05		43	-0.000860374	-0.0080206	-0.0002	1.84331e-05	-8.6352e-06
44	-0.000703712	-0.00802854	-0.0002	2.73987e-05		44	-0.000703712	-0.00802854	-0.0002	2.4236e-05		44	-0.000703712	-0.00802854	-0.0002	7.78854e-06		44	-0.000703712	-0.00802854	-0.0002	3.83742e-06	-2.03986e-05
45	-0.00053238	-0.00804498	-0.0002	2.01885e-05		45	-0.00053238	-0.00804498	-0.0002	9.69225e-06		45	-0.00053238	-0.00804498	-0.0002	-2.01708e-06		45	-0.00053238	-0.00804498	-0.0002	-1.25264e-05	-2.22187e-05
46	-0.000364023	-0.00806067	-0.0002	3.42814e-06		46	-0.000364023	-0.00806067	-0.0002	-1.11693e-05		46	-0.000364023	-0.00806067	-0.0002	-4.69416e-06		46	-0.000364023	-0.00806067	-0.0002	-1.74891e-05	-6.3198e-06
47	-0.000200126	-0.00807527	-0.0002	-1.43936e-05		47	-0.000200126	-0.00807527	-0.0002	-2.29281e-05		47	-0.000200126	-0.00807527	-0.0002	-3.71108e-06		47	-0.000200126	-0.00807527	-0.0002	-1.52888e-05	7.6393e-06
48	-2.41872e-05	-0.00809207	-0.0002	-2.55005e-05		48	-2.41872e-05	-0.00809207	-0.0002	-2.43798e-05		48	-2.41872e-05	-0.00809207	-0.0002	-1.39332e-06		48	-2.41872e-05	-0.00809207	-0.0002	-6.20932e-06	1.81705e-05
49	0.000160126	-0.00811036	-0.0002	-2.4828e-05		49	0.000160126	-0.00811036	-0.0002	-1.58522e-05		49	0.000160126	-0.00811036	-0.0002	-1.66615e-07		49	0.000160126	-0.00811036	-0.0002	2.67573e-06	1.85279e-05
50	0.00034444	-0.00812854	-0.0002	-1.14483e-05		50	0.00034444	-0.00812854	-0.0002	4.38927e-06		50	0.00034444	-0.00812854	-0.0002	5.26964e-08		50	0.00034444	-0.00812854	-0.0002	6.03702e-06	1.64775e-06
51	0.000517565	-0.00813769	-0.0002	7.97378e-06		51	0.000517565	-0.00813769	-0.0002	1.94584e-05		51	0.000517565	-0.00813769	-0.0002	-2.42423e-07		51	0.000517565	-0.00813769	-0.0002	6.51478e-06	-1.29436e-05
52	0.000690237	-0.00814638	-0.0002	2.33657e-05		52	0.000690237	-0.00814638	-0.0002	2.42781e-05		52	0.000690237	-0.00814638	-0.0002	-1.01424e-06		52	0.000690237	-0.00814638	-0.0002	4.53713e-06	-1.9741e-05
53	0.000862909	-0.00815498	-0.0002	2.65788e-05		53	0.000862909	-0.00815498	-0.0002	2.10926e-05		53	0.000862909	-0.00815498	-0.0002	-1.2324e-06		53	0.000862909	-0.00815498	-0.0002	-2.68559e-06	-2.37782e-05
54	0.0010347	-0.0081635	-0.0002	1.97586e-05		54	0.0010347	-0.0081635	-0.0002	8.631e-06		54	0.0010347	-0.0081635	-0.0002	-9.78207e-07		54	0.0010347	-0.0081635	-0.0002	-1.11549e-05	-1.97859e-05
55	0.00120621	-0.00817193	-0.0002	2.84591e-06		55	0.00120621	-0.00817193	-0.0002	-5.44664e-06		55	0.00120621	-0.00817193	-0.0002	-7.73647e-07		55	0.00120621	-0.00817193	-0.0002	-1.14041e-05	-5.95746e-06
56	0.00137771	-0.00818026	-0.0002	-1.57625e-05		56	0.00137771	-0.00818026	-0.0002	-1.34001e-05		56	0.00137771	-0.00818026	-0.0002	-6.64254e-07		56	0.00137771	-0.00818026	-0.0002	-2.18317e-06	1.12169e-05
57	0.00154922	-0.0081885	-0.0002	-2.50152e-05		57	0.00154922	-0.0081885	-0.0002	-1.03456e-05		57	0.00154922	-0.0081885	-0.0002	-5.77427e-07		57	0.00154922	-0.0081885	-0.0002	1.35251e-05	2.38707e-05
58	0.00172073	-0.00819664	-0.0002	-2.4081e-05		58	0.00172073	-0.00819664	-0.0002	2.3564e-06		58	0.00172073	-0.00819664	-0.0002	-5.51275e-07		58	0.00172073	-0.00819664	-0.0002	2.96524e-05	2.7296e-05
59	0.00189224	-0.0082047	-0.0002	-1.28196e-05		59	0.00189224	-0.0082047	-0.0002	6.03821e-06		59	0.00189224	-0.0082047	-0.0002	-6.39744e-07		59	0.00189224	-0.0082047	-0.0002	2.53747e-05	1.93365e-05
60	0.00206374	-0.00821265	-0.0002	5.3303e-06		60	0.00206374	-0.00821265	-0.0002	-5.20201e-07		60	0.00206374	-0.00821265	-0.0002	-6.64006e-07		60	0.00206374	-0.00821265	-0.0002	-3.74179e-06	-3.22159e-06
61	0.00223548	-0.00822051	-0.0002	2.02003e-05		61	0.00223548	-0.00822051	-0.0002	-1.12143e-05		61	0.00223548	-0.00822051	-0.0002	-1.05633e-07		61	0.00223548	-0.00822051	-0.0002	-2.84531e-05	-1.72388e-05
62	0.00240702	-0.00822846	-0.0002	2.39843e-05		62	0.00240702	-0.00822846	-0.0002	-1.22704e-05		62	0.00240702	-0.00822846	-0.0002	3.32748e-07		62	0.00240702	-0.00822846	-0.0002	-3.1484e-05	-1.92136e-05
63	0.00257839	-0.00823638	-0.0002	1.88244e-05		63	0.00257839	-0.00823638	-0.0002	-2.84392e-06		63	0.00257839	-0.00823638	-0.0002	7.80036e-07		63	0.00257839	-0.00823638	-0.0002	-1.72126e-05	-1.43687e-05
64	0.00274977	-0.0082442	-0.0002	3.32195e-06		64	0.00274977	-0.0082442	-0.0002	1.08172e-05		64	0.00274977	-0.0082442	-0.0002	8.72822e-07		64	0.00274977	-0.0082442	-0.0002	9.59676e-06	-1.22044e-06
65	0.00292114	-0.00825192	-0.0002	-1.38788e-05		65	0.00292114	-0.00825192	-0.0002	2.36381e-05		65	0.00292114	-0.00825192	-0.0002	5.44431e-07		65	0.00292114	-0.00825192	-0.0002	4.12327e-05	1.75946e-05
66	0.00309251	-0.00825955	-0.0002	-2.33574e-05		66	0.00309251	-0.00825955	-0.0002	2.53143e-05		66	0.00309251	-0.00825955	-0.0002	-8.55358e-08		66	0.00309251	-0.00825955	-0.0002	5.11422e-05	2.58279e-05
67	0.00326389	-0.00826709	-0.0002	-2.31876e-05		67	0.00326389	-0.00826709	-0.0002	1.63196e-05		67	0.00326389	-0.00826709	-0.0002	-6.93651e-07		67	0.00326389	-0.00826709	-0.0002	4.24539e-05	2.61343e-05
68	0.00343526	-0.00827453	-0.0002	-1.33092e-05		68	0.00343526	-0.00827453	-0.0002	1.12183e-06		68	0.00343526	-0.00827453	-0.0002	-1.04099e-06		68	0.00343526	-0.00827453	-0.0002	1.40442e-05	1.29224e-05
69	0.00360663	-0.00828188	-0.0002	3.66663e-06		69	0.00360663	-0.00828188	-0.0002	-1.61007e-05		69	0.00360663	-0.00828188	-0.0002	-1.46369e-06		69	0.00360663	-0.00828188	-0.0002	-2.14911e-05	-5.3904e-06
70	0.003778	-0.00828913	-0.0002	1.81724e-05		70	0.003778	-0.00828913	-0.0002	-2.541e-05		70	0.003778	-0.00828913	-0.0002	-1.92119e-06		70	0.003778	-0.00828913	-0.0002	-4.30458e-05	-1.76358e-05
71	0.00394937	-0.00829629	-0.0002	2.2743e-05		71	0.00394937	-0.00829629	-0.0002	-2.37243e-05		71	0.00394937	-0.00829629	-0.0002	-1.93357e-06		71	0.00394937	-0.00829629	-0.0002	-4.42862e-05	-2.05619e-05
72	0.00412075	-0.00830335	-0.0002	1.91169e-05		72	0.00412075	-0.00830335	-0.0002	-9.85801e-06		72	0.00412075	-0.00830335	-0.0002	-1.53482e-06		72	0.00412075	-0.00830335	-0.0002	-2.6213e-05	-1.6355e-05
73	0.00429212	-0.00831032	-0.0002	4.59985e-06		73	0.00429212	-0.00831032	-0.0002	1.01657e-05		73	0.00429212	-0.00831032	-0.0002	-1.24931e-06		73	0.00429212	-0.00831032	-0.0002	5.43563e-06	-4.73007e-06
74	0.00446349	-0.00831719	-0.0002	-1.35422e-05		74	0.00446349	-0.00831719	-0.0002	2.43932e-05		74	0.00446349	-0.00831719	-0.0002	-1.20891e-06		74	0.00446349	-0.00831719	-0.0002	2.99646e-05	5.5714e-06
75	0.00463487	-0.00832398	-0.0002	-2.27191e-05		75	0.00463487	-0.00832398	-0.0002	2.61905e-05		75	0.00463487	-0.00832398	-0.0002	-1.27599e-06		75	0.00463487	-0.00832398	-0.0002	4.01488e-05	1.39583e-05
76	0.00480624	-0.00833066	-0.0002	-2.29518e-05		76	0.00480624	-0.00833066	-0.0002	1.625e-05		76	0.00480624	-0.00833066	-0.0002	-1.14364e-06		76	0.00480624	-0.00833066	-0.0002	3.70803e-05	2.08303e-05
77	0.00497787	-0.0083372	-0.0002	-1.47261e-05		77	0.00497787	-0.0083372	-0.0002	-1.71116e-06		77	0.00497787	-0.0083372	-0.0002	-6.50605e-07		77	0.00497787	-0.0083372	-0.0002	1.64827e-05	1.81939e-05
78	0.00515219	-0.0083415	-0.0002	2.47483e-06		78	0.00515219	-0.0083415	-0.0002	-1.52207e-05		78	0.00515219	-0.0083415	-0.0002	-1.52733e-07		78	0.00515219	-0.0083415	-0.0002	-1.74512e-05	-2.2305e-06
79	0.0053267	-0.00834552	-0.0002	1.73202e-05		79	0.0053267	-0.00834552	-0.0002	-2.32295e-05		79	0.0053267	-0.00834552	-0.0002	3.08938e-07		79	0.0053267	-0.00834552	-0.0002	-4.24008e-05	-1.91713e-05
80	0.00550122	-0.00834943	-0.0002	2.18414e-05		80	0.00550122	-0.00834943	-0.0002	-2.12652e-05		80	0.00550122	-0.00834943	-0.0002	9.93779e-07		80	0.00550122	-0.00834943	-0.0002	-4.51222e-05	-2.3857e-05
81	0.00567574	-0.00835326	-0.0002	1.79979e-05		81	0.00567574	-0.00835326	-0.0002	-7.65429e-06		81	0.00567574	-0.00835326	-0.0002	9.85104e-07		81	0.00567574	-0.00835326	-0.0002	-2.7281e-05	-1.96267e-05
82	0.00585026	-0.00835699	-0.0002	3.89641e-06		82	0.00585026	-0.00835699	-0.0002	8.19479e-06		82	0.00585026	-0.00835699	-0.0002	-2.4586e-08		82	0.00585026	-0.00835699	-0.0002	3.48041e-06	-4.71438e-06
83	0.00602477	-0.00836063	-0.0002	-1.23991e-05		83	0.00602477	-0.00836063	-0.0002	2.11796e-05		83	0.00602477	-0.00836063	-0.0002	-1.4185e-06		83	0.00602477	-0.00836063	-0.0002	2.69935e-05	5.8139e-06
84	0.00619929	-0.00836417	-0.0002	-2.24231e-05		84	0.00619929	-0.00836417	-0.0002	2.44298e-05		84	0.00619929	-0.00836417	-0.0002	-2.14174e-06		84	0.00619929	-0.00836417	-0.0002	3.72487e-05	1.28189e-05
85	0.00637381	-0.00836762	-0.0002	-2.25234e-05		85	0.00637381	-0.00836762	-0.0002	1.84642e-05		85	0.00637381	-0.00836762	-0.0002	-2.28786e-06		85	0.00637381	-0.00836762	-0.0002	3.14572e-05	1.2993e-05
86	0.00654832	-0.00837099	-0.0002	-1.24519e-05		86	0.00654832	-0.00837099	-0.0002	1.60919e-06		86	0.00654832	-0.00837099	-0.0002	-1.91331e-06		86	0.00654832	-0.00837099	-0.0002	6.52018e-06	4.91099e-06
87	0.00672284	-0.00837426	-0.0002	3.31517e-06		87	0.00672284	-0.00837426	-0.0002	-1.63465e-05		87	0.00672284	-0.00837426	-0.0002	-8.98137e-07		87	0.00672284	-0.00837426	-0.0002	-2.00185e-05	-3.672e-06
88	0.00689736	-0.00837744	-0.0002	1.45634e-05		88	0.00689736	-0.00837744	-0.0002	-2.46175e-05		88	0.00689736	-0.00837744	-0.0002	-2.00978e-07		88	0.00689736	-0.00837744	-0.0002	-3.93088e-05	-1.46913e-05
89	0.00707188	-0.00838053	-0.0002	1.90135e-05		89	0.00707188	-0.00838053	-0.0002	-2.25e-05		89	0.00707188	-0.00838053	-0.0002	4.32089e-07		89	0.00707188	-0.00838053	-0.0002	-4.12499e-05	-1.87499e-05
90	0.0072464	-0.00838353	-0.0002	1.59692e-05		90	0.0072464	-0.00838353	-0.0002	-9.03486e-06		90	0.0072464	-0.00838353	-0.0002	4.50324e-07		90	0.0072464	-0.00838353	-0.0002	-2.37813e-05	-1.47464e-05
91	0.007421	-0.00839263	-0.0002	2.60502e-06		91	0.007421	-0.00839263	-0.0002	9.86929e-06		91	0.007421	-0.00839263	-0.0002	-1.01072e-07		91	0.007421	-0.00839263	-0.0002	8.84726e-06	-1.02203e-06
92	0.00759567	-0.00840588	-0.0002	-1.29749e-05		92	0.00759567	-0.00840588	-0.0002	2.39283e-05		92	0.00759567	-0.00840588	-0.0002	-3.23915e-07		92	0.00759567	-0.00840588	-0.0002	3.34029e-05	9.4746e-06
93	0.00777034	-0.00841904	-0.0002	-2.11087e-05		93	0.00777034	-0.00841904	-0.0002	2.50892e-05		93	0.00777034	-0.00841904	-0.0002	-2.9698e-07		93	0.00777034	-0.00841904	-0.0002	3.94253e-05	1.43361e-05
94	0.007945	-0.0084321	-0.0002	-1.99626e-05		94	0.007945	-0.0084321	-0.0002	1.40167e-05		94	0.007945	-0.0084321	-0.0002	-3.64439e-09		94	0.007945	-0.0084321	-0.0002	3.14683e-05	1.74516e-05
95	0.00811967	-0.00844506	-0.0002	-9.23128e-06		95	0.00811967	-0.00844506	-0.0002	-3.17026e-06		95	0.00811967	-0.00844506	-0.0002	8.36445e-07		95	0.00811967	-0.00844506	-0.0002	6.9608e-06	1.01311e-05
96	0.00829434	-0.00845793	-0.0002	5.35735e-06		96	0.00829434	-0.00845793	-0.0002	-1.63623e-05		96	0.00829434	-0.00845793	-0.0002	1.75261e-06		96	0.00829434	-0.00845793	-0.0002	-1.93216e-05	-2.9593e-06
97	0.008469	-0.0084707	-0.0002	1.48744e-05		97	0.008469	-0.0084707	-0.0002	-2.1878e-05		97	0.008469	-0.0084707	-0.0002	2.06752e-06		97	0.008469	-0.0084707	-0.0002	-3.72787e-05	-1.54007e-05
98	0.00864367	-0.00848337	-0.0002	1.73479e-05		98	0.00864367	-0.00848337	-0.0002	-1.86231e-05		98	0.00864367	-0.00848337	-0.0002	1.74726e-06		98	0.00864367	-0.00848337	-0.0002	-3.61302e-05	-1.75071e-05
99	0.00881834	-0.00849594	-0.0002	1.35293e-05		99	0.00881834	-0.00849594	-0.0002	-4.82966e-06		99	0.00881834	-0.00849594	-0.0002	7.34029e-07		99	0.00881834	-0.00849594	-0.0002	-1.58078e-05	-1.09781e-05
100	0.008993	-0.00850842	-0.0002	5.71784e-07		100	0.008993	-0.00850842	-0.0002	1.09256e-05		100	0.008993	-0.00850842	-0.0002	-5.13372e-07		100	0.008993	-0.00850842	-0.0002	9.98958e-06	-9.3602e-07
101	0.00916767	-0.00852081	-0.0002	-1.3236e-05		101	0.00916767	-0.00852081	-0.0002	2.27392e-05		101	0.00916767	-0.00852081	-0.0002	-1.1863e-06		101	0.00916767	-0.00852081	-0.0002	3.2157e-05	9.4178e-06
102	0.00934048	-0.00852539	-0.0002	-1.99107e-05		102	0.00934048	-0.00852539	-0.0002	2.30725e-05		102	0.00934048	-0.00852539	-0.0002	-1.29083e-06		102	0.00934048	-0.00852539	-0.0002	3.92821e-05	1.62096e-05
103	0.00951298	-0.00852867	-0.0002	-2.41904e-05		103	0.00951298	-0.00852867	-0.0002	2.30017e-05		103	0.00951298	-0.00852867	-0.0002	-1.43971e-06		103	0.00951298	-0.00852867	-0.0002	4.4659e-05	2.16573e-05

## Sheet: Figure 4
Figs 4a 4c 4d
b11	0.000216660333910476 - 8.91203379122998e-05i	0.000226680076682227 - 0.000134557652026332i	0.000228565715717757 - 0.000187790085326136i	0.000219359770945025 - 0.000248280587349417i	0.000195900336607483 - 0.000315008983927100i	0.000154701990698470 - 0.000386128690441257i	1.83232632299525e-06 - 0.000232069040516537i	-0.000203915504571321 - 0.000102335818844754i	-0.000269529871926330 - 7.98948167960289e-05i	-0.000347662514644054 - 4.08245533888429e-05i	-0.000441857182155926 + 2.13478816794669e-05i	-0.000403188489874027 + 0.000172127033176061i	-0.000402301524060289 + 0.000335431531893703i	-0.000380116703405772 + 0.000551218585661970i	-0.000327349952306946 + 0.000826940020383850i	-4.22195125040602e-05 - 0.000220783604072518i	-4.19739031234788e-05 - 6.21870100983489e-05i	-2.46950679771822e-05 + 0.000165510829408323i	2.21729095532383e-05 + 0.000480613877699027i
b12	2.08933010213816e-07 + 1.45864217720876e-08i	2.44652655609528e-07 - 5.25511956055891e-09i	2.82744597857488e-07 - 3.34324931466690e-08i	3.22138868100172e-07 - 7.21242698941906e-08i	3.61273538224281e-07 - 1.23606082242052e-07i	3.98213935912236e-07 - 1.90191644195952e-07i	3.93461151335513e-07 - 1.59541359301485e-07i	4.28800494127209e-07 - 2.68943283398303e-07i	4.40704712891669e-07 - 3.78194040436044e-07i	4.42956262571399e-07 - 5.11869343344470e-07i	4.33176607509624e-07 - 6.78770030453050e-07i	3.59304700032303e-07 - 2.67333026788643e-07i	3.08061245187767e-07 - 4.28922591309464e-07i	2.14249981830888e-07 - 6.31328086444918e-07i	6.38000136281498e-08 - 8.75874994605707e-07i	2.34617240540917e-07 + 1.82569769682901e-07i	1.32364772220635e-07 + 1.32817159018733e-08i	-3.53194889432101e-08 - 2.07794595439328e-07i	-2.95069621374487e-07 - 4.87639106262249e-07i
b13	-1.26865160615234e-05 - 2.85506281681723e-06i	-1.40332601090432e-05 - 1.85849335248466e-06i	-1.53841159326223e-05 - 5.60325694093884e-07i	-1.66945972777182e-05 + 1.09708702975258e-06i	-1.79095607187113e-05 + 3.16470360008023e-06i	-1.89673416181416e-05 + 5.68420725570567e-06i	-1.71853753560168e-05 + 3.96361045107344e-06i	-1.79805026428275e-05 + 7.54205583080805e-06i	-1.81001551900969e-05 + 1.10154606105546e-05i	-1.79887453761753e-05 + 1.50292585898695e-05i	-1.76312222394616e-05 + 1.97938627897720e-05i	-1.20294589621208e-05 + 6.08590418213064e-06i	-1.07721556692283e-05 + 1.06346993941684e-05i	-8.63904731661668e-06 + 1.60487103913779e-05i	-5.38603978360061e-06 + 2.22958657983696e-05i	-5.19846451450486e-06 - 5.55976281664710e-06i	-3.15191294104964e-06 - 8.43608948202584e-07i	9.57479665807802e-08 + 4.90386008170380e-06i	4.98134894160710e-06 + 1.17723799127227e-05i
b14	-0.00451821446568224 - 0.00217265063217790i	-0.00508412226396177 - 0.00199023090967990i	-0.00568041424996946 - 0.00170880910919000i	-0.00629819627686871 - 0.00130581275146537i	-0.00692618746346422 - 0.000759583697262754i	-0.00754947356811659 - 5.14722528566929e-05i	-0.00660553326836263 - 0.000596246330647484i	-0.00720561107343025 + 0.000426929964505191i	-0.00762869549788953 + 0.00148740973868386i	-0.00806359570849796 + 0.00272898129419177i	-0.00853183351536564 + 0.00421264308374521i	-0.00466603890829578 + 0.000177237770500724i	-0.00487380179120849 + 0.00167221562581279i	-0.00500027411364548 + 0.00348820685167564i	-0.00500044975437381 + 0.00564182022491034i	-0.000615331247966092 - 0.00242423283179451i	-0.000714489147264641 - 0.000748550408020832i	-0.000702002653890878 + 0.00131589131962366i	-0.000516802513802895 + 0.00382645319314157i
b21	-3.58942713030617e-05 - 0.000117938681896744i	-6.36377986414526e-05 - 0.000144997119566961i	-0.000100951634513494 - 0.000173591166714719i	-0.000149678477341129 - 0.000202427096152702i	-0.000211851054836426 - 0.000229774656866450i	-0.000289651010715687 - 0.000253096995123320i	-0.000233601641466609 - 1.84508569816062e-06i	-0.000153240557427318 + 0.000212890020040857i	-0.000184874209335500 + 0.000294814152743484i	-0.000219047769435661 + 0.000400398547363553i	-0.000254214179265614 + 0.000537945015291135i	0.000786756235044622 + 0.000579072008570371i	0.000989672960815561 + 0.000720739527424680i	0.00124988907072847 + 0.000876792565139255i	0.00157681227994820 + 0.00104434916270976i	0.00155710565732754 + 0.000211719797350435i	0.00188263893480331 + 0.000241340604932339i	0.00227774831956277 + 0.000269982127748547i	0.00275778715199760 + 0.000295820566996703i
b22	2.18115639264906e-08 - 1.08919667030106e-07i	1.98093552346770e-08 - 1.46334390618800e-07i	1.50200639920712e-08 - 1.92859244899362e-07i	6.15419924089709e-09 - 2.49970648652871e-07i	-8.39345015732361e-09 - 3.19160562138087e-07i	-3.07018139736066e-08 - 4.02021493592668e-07i	-1.34247889064033e-07 - 3.87742731974788e-07i	-2.15058820835369e-07 - 4.97156303264539e-07i	-2.95102528242012e-07 - 6.06990354524150e-07i	-3.97350326956257e-07 - 7.35886378043112e-07i	-5.30891222121926e-07 - 8.89401318227812e-07i	-8.95892399407284e-07 - 3.37750253571543e-07i	-1.13336279971110e-06 - 3.91469042236137e-07i	-1.43257960671595e-06 - 4.30588413859319e-07i	-1.80047478467228e-06 - 4.45569534581741e-07i	-1.73590936033417e-06 + 8.09268714991342e-07i	-2.05359686821576e-06 + 1.01021670603017e-06i	-2.43375684228806e-06 + 1.26590121135410e-06i	-2.88768294120603e-06 + 1.59310431625263e-06i
b23	-2.35410007801709e-06 + 6.48732483480717e-06i	-2.41615229301339e-06 + 8.19948303897439e-06i	-2.39391081742612e-06 + 1.01895101524896e-05i	-2.24874758352964e-06 + 1.24815374503754e-05i	-1.93596644937347e-06 + 1.50959739935764e-05i	-1.39948310270907e-06 + 1.80523339281698e-05i	2.98336210659925e-06 + 1.67967452154464e-05i	5.08764568298965e-06 + 2.02564060125009e-05i	7.06478380974905e-06 + 2.36147654387856e-05i	9.50820060708435e-06 + 2.73847530019809e-05i	1.26239962934686e-05 + 3.17103141947798e-05i	2.48941804504190e-05 + 1.46008232284903e-05i	3.01985224509386e-05 + 1.65217295449127e-05i	3.67313428892761e-05 + 1.81138032659048e-05i	4.45480775927850e-05 + 1.91898192884176e-05i	4.69637175115471e-05 - 1.35891514102214e-05i	5.33616795459799e-05 - 1.68432635456646e-05i	6.07973980648982e-05 - 2.09412172998659e-05i	6.94312766220631e-05 - 2.61210357036541e-05i
b24	-0.00144619219519819 + 0.00223833777958371i	-0.00166020213324792 + 0.00285485032304657i	-0.00188497941792449 + 0.00357386307770285i	-0.00211261102633038 + 0.00440481881765443i	-0.00233282177814632 + 0.00535691026585532i	-0.00253123885660023 + 0.00643891714019116i	-0.000895324558612878 + 0.00636933927330293i	-0.000704317485370238 + 0.00772089274851033i	-0.000569564321104435 + 0.00904947676565746i	-0.000372208242288204 + 0.0105511942245614i	-7.05535778309922e-05 + 0.0122856106289545i	0.00577946247801694 + 0.00822686659346781i	0.00687425606521871 + 0.00957799066735194i	0.00827250520688623 + 0.0110167329965370i	0.00999991894824577 + 0.0125124590173472i	0.0156625146577209 + 0.00326582467320703i	0.0175670194035594 + 0.00355564441444092i	0.0197403206579794 + 0.00384799150148437i	0.0222353586667174 + 0.00414258114652865i
b31	-0.0551635117160964 + 0.0767209339496995i	-0.0523629964493431 + 0.0827893309190047i	-0.0491383280134782 + 0.0889367367571658i	-0.0453168378024093 + 0.0951478191871815i	-0.0407307798132372 + 0.101401927415542i	-0.0352044365115962 + 0.107607782874028i	0.0113832281156106 + 0.0725223105558070i	0.0611536636717301 + 0.0325970748579847i	0.0700456881526381 + 0.0340776930055520i	0.0796209892558886 + 0.0353534953078059i	0.0903547157551631 + 0.0361785605928678i	0.179415679566594 - 0.0721654933678692i	0.190988005298433 - 0.0804757664522624i	0.201940519945060 - 0.0913939964025008i	0.211934694064124 - 0.104576139902475i	0.179534647159109 - 0.0197321440201909i	0.192205297126213 - 0.0280305579508882i	0.205025987140823 - 0.0377935359455874i	0.217862756714696 - 0.0488292478971747i
b32	-7.64965031021279e-05 + 3.74253454466349e-05i	-8.18991558565885e-05 + 4.04847017315502e-05i	-8.76252709135481e-05 + 4.36056477102747e-05i	-9.35427984984854e-05 + 4.69337273252440e-05i	-9.94900497829122e-05 + 5.05660415055653e-05i	-0.000105336019567990 + 5.45748550896190e-05i	-0.000113222716240573 + 6.14073633409001e-05i	-0.000122369627338695 + 7.39298564000088e-05i	-0.000127798950262707 + 8.02729372863912e-05i	-0.000133481818839241 + 8.72273618511894e-05i	-0.000139709392933519 + 9.55254314424752e-05i	-0.000150065684708282 + 0.000115886457597362i	-0.000155693119024626 + 0.000130317741102289i	-0.000159521526835010 + 0.000147436730702988i	-0.000161145553391760 + 0.000166618066738689i	-0.000170920388602411 + 0.000139010799134507i	-0.000174402605604436 + 0.000156552695706685i	-0.000177000780100142 + 0.000175798868627008i	-0.000178516750997234 + 0.000196611993962300i
b33	0.00504726877119430 - 0.00158638497714047i	0.00504102191194900 - 0.00159855462593195i	0.00504552938984502 - 0.00160909503805933i	0.00505298880364473 - 0.00162636486444980i	0.00505609127449944 - 0.00165527127290045i	0.00504974711021886 - 0.00169832073340490i	0.00504969139417932 - 0.00178299938585494i	0.00511674773411584 - 0.00205121816557275i	0.00507885885899653 - 0.00214138003085935i	0.00505159027577464 - 0.00224319763455474i	0.00504467639024157 - 0.00237780013139518i	0.00504921988390046 - 0.00267793592244713i	0.00503262390801785 - 0.00294096024437041i	0.00497517229554955 - 0.00325866010892436i	0.00486980723415251 - 0.00361022380444712i	0.00485760451566948 - 0.00283437877794985i	0.00479305695512847 - 0.00314071589942238i	0.00471121779208191 - 0.00346434182467961i	0.00460995833583114 - 0.00379915554386471i
b34	2.03653055376694 - 0.161203761398285i	2.03852704312463 - 0.136577553174662i	2.04133975115913 - 0.110563052108426i	2.04289099251022 - 0.0867298064279098i	2.04131463968773 - 0.0678152104554243i	2.03503138021641 - 0.0554366007672561i	2.01857787561858 - 0.0483922026199120i	2.04444493331386 - 0.0904270266665849i	2.02562915140615 - 0.0921050507124203i	2.01084207561335 - 0.0974681702708736i	2.00454063681030 - 0.112028984365082i	1.98775712664103 - 0.118626296521537i	1.99004862550368 - 0.161734336897680i	1.98854659638136 - 0.222047080551059i	1.98019860104160 - 0.295312980182093i	1.83911123050110 - 0.0750202636184678i	1.83059152656502 - 0.136470111625292i	1.81826579852717 - 0.200110652208385i	1.80250154844157 - 0.263286331824396i
b41	0.0791869555255293 + 0.0527965427363643i	0.0857486478789384 + 0.0493804240276238i	0.0921651751794341 + 0.0455153444827639i	0.0982579552251609 + 0.0411147903832401i	0.103862137751561 + 0.0361236293484962i	0.108778866919980 + 0.0305127373095241i	0.0743029574651057 - 0.0136424893119058i	0.0319535171220730 - 0.0622320436005607i	0.0337187986170991 - 0.0695629938658061i	0.0355404965280400 - 0.0768323350825472i	0.0372417387358528 - 0.0843960707342123i	-0.0688939386027442 - 0.191474077231738i	-0.0718606754543490 - 0.201049543731232i	-0.0764856512719269 - 0.209725518486550i	-0.0824199885681116 - 0.217380195672449i	-0.0112191124284825 - 0.204387556910673i	-0.0171244018775296 - 0.216551833889759i	-0.0242056522125407 - 0.229020582529129i	-0.0322815706329544 - 0.241811315298209i
b42	4.05554382569148e-05 + 7.52957353638531e-05i	4.44650542205256e-05 + 8.05666562494906e-05i	4.83375836584489e-05 + 8.61007222057851e-05i	5.21392847628622e-05 + 9.17011986015650e-05i	5.57760715034279e-05 + 9.71315186166363e-05i	5.91322175573596e-05 + 0.000102192487552518i	6.68614187013140e-05 + 0.000114201814789685i	7.76218721369402e-05 + 0.000122389441571300i	8.09096038300214e-05 + 0.000126700539721595i	8.37911315580814e-05 + 0.000130948840208999i	8.69088137665581e-05 + 0.000135392924777870i	0.000116520093421247 + 0.000162592812585657i	0.000125702529082955 + 0.000167837270905851i	0.000136589645318602 + 0.000171570563150756i	0.000148619601403364 + 0.000173643333780356i	0.000147608699366837 + 0.000202019474114780i	0.000162773796190486 + 0.000206061673658344i	0.000179536365709555 + 0.000209692611040554i	0.000197896496366640 + 0.000212844668618986i
b43	-0.00178887682161547 - 0.00500296121810736i	-0.00183707574229167 - 0.00499999629051574i	-0.00187384775843244 - 0.00500338845011721i	-0.00190075330109777 - 0.00500147292498374i	-0.00191714717518376 - 0.00498345705957088i	-0.00192143152724293 - 0.00494198689371204i	-0.00199989328533775 - 0.00512590937400983i	-0.00219097812780658 - 0.00514093514515968i	-0.00217023329978460 - 0.00504347404849885i	-0.00213917720631653 - 0.00494631632925025i	-0.00211954082058492 - 0.00485970771473563i	-0.00263249450111351 - 0.00542508611010741i	-0.00275165540958037 - 0.00535467804302901i	-0.00291088950827430 - 0.00525190146408935i	-0.00309218194607710 - 0.00511586818582633i	-0.00292876884299167 - 0.00567637123698343i	-0.00317413935701824 - 0.00558182141504933i	-0.00343794710441580 - 0.00548268880554563i	-0.00371667418630532 - 0.00537887824317990i
b44	-0.240677431106503 - 2.03716306536944i	-0.229278609670990 - 2.04488795838123i	-0.212979088486169 - 2.05118595583391i	-0.193296642965853 - 2.05170844680479i	-0.171525494894422 - 2.04250697463787i	-0.148386542047203 - 2.02051879194292i	-0.116582458910790 - 2.07117947351963i	-0.135770334750168 - 2.07001521081852i	-0.105913417349435 - 2.01704779190638i	-0.0753185513276751 - 1.96137687210668i	-0.0501573030292359 - 1.90792803491007i	-0.0491719813290503 - 2.10034032278221i	-0.0548147073176945 - 2.06146030927034i	-0.0748839453944055 - 2.01884251101387i	-0.105368080148107 - 1.97152659733249i	0.0239228343825807 - 2.09046610724811i	-0.0226977664061865 - 2.05700758412332i	-0.0713646254072226 - 2.02325337486409i	-0.119590177745559 - 1.99036826172662i
Frequency (Hz)	9000	9500	10000	10500	11000	11500	12000	12500	13000	13500	14000	14500	15000	15500	16000	16500	17000	17500	18000

## Sheet: Figure 5
Experiment
Total wave absorption						Wave steering						Incident wave field						Reference wave field to calculate reflected wave field						Simultaneous wave focusing and steering						Reflected wave field
Point in time:	0.00107422 [s]					Point in time:	0.00110352 [s]					Point in time:	0.000873047 [s]					Point in time:	0.000984375 [s]					Point in time:	0.000984375 [s]					Point in time:	0.000984375 [s]
Index	X	Y	Z	Time Signal [m/s]		Index	X	Y	Z	Time Signal [m/s]		Index	X	Y	Z	Time Signal [m/s]		Index	X	Y	Z	Time Signal [m/s]		Index	X	Y	Z	Time Signal [m/s]		Index	X	Y	Z	Time Signal [m/s]
1	-0.30502	0.0529932	-2	-1.69842e-07		1	-0.311694	0.0494929	-2	-1.75874e-06		1	0.108643	0.114361	-1	-6.1557e-06		1	0.108643	0.114361	-1	7.64608e-06		1	0.108083	0.11436	-1	1.59632e-06		1	0.108083	0.11436	-1	-6.04976e-06
2	-0.304993	0.0422921	-2	-4.81248e-07		2	-0.311669	0.0387835	-2	-3.95918e-06		2	0.108899	0.106316	-1	-1.19923e-06		2	0.108899	0.106316	-1	1.00086e-05		2	0.108339	0.106315	-1	3.55731e-06		2	0.108339	0.106315	-1	-6.45129e-06
3	-0.304938	0.0315923	-2	-1.71263e-06		3	-0.311658	0.0280538	-2	-5.29526e-06		3	0.108977	0.0982807	-1	8.12827e-06		3	0.108977	0.0982807	-1	1.25216e-05		3	0.108418	0.0982803	-1	7.31617e-06		3	0.108418	0.0982803	-1	-5.20543e-06
4	-0.304914	0.0208712	-2	-4.41149e-06		4	-0.311647	0.0173241	-2	-4.31978e-06		4	0.108698	0.0902876	-1	1.46591e-05		4	0.108698	0.0902876	-1	9.9317e-06		4	0.108139	0.0902872	-1	6.86249e-06		4	0.108139	0.0902872	-1	-3.06921e-06
5	-0.304903	0.0101404	-2	-7.50373e-06		5	-0.311636	0.0065934	-2	-3.67062e-06		5	0.108698	0.0824566	-1	1.82919e-05		5	0.108698	0.0824566	-1	1.06477e-05		5	0.108139	0.0824563	-1	6.76958e-06		5	0.108139	0.0824563	-1	-3.87812e-06
6	-0.304892	-0.000589374	-2	-9.79454e-06		6	-0.311625	-0.00413631	-2	-2.28488e-06		6	0.108955	0.0745213	-1	2.36024e-05		6	0.108955	0.0745213	-1	1.58301e-05		6	0.108395	0.074521	-1	1.09668e-05		6	0.108395	0.074521	-1	-4.8633e-06
7	-0.304881	-0.0113192	-2	-1.04769e-05		7	-0.311614	-0.0148661	-2	-7.11899e-07		7	0.108944	0.0669936	-1	3.23699e-05		7	0.108944	0.0669936	-1	1.68631e-05		7	0.108384	0.0669933	-1	1.29784e-05		7	0.108384	0.0669933	-1	-3.8847e-06
8	-0.30487	-0.022049	-2	-9.2493e-06		8	-0.311603	-0.0255958	-2	1.84987e-07		8	0.1092	0.0588322	-1	4.26707e-05		8	0.1092	0.0588322	-1	1.55578e-05		8	0.10864	0.0588318	-1	1.07478e-05		8	0.10864	0.0588318	-1	-4.81e-06
9	-0.304859	-0.0327788	-2	-6.99354e-06		9	-0.311589	-0.036325	-2	8.92048e-07		9	0.108921	0.0513043	-1	4.37324e-05		9	0.108921	0.0513043	-1	1.0279e-05		9	0.108362	0.0513039	-1	8.35012e-06		9	0.108362	0.0513039	-1	-1.92888e-06
10	-0.304848	-0.0435086	-2	-4.49117e-06		10	-0.311575	-0.0470541	-2	9.52363e-07		10	0.108921	0.0433255	-1	4.56629e-05		10	0.108921	0.0433255	-1	8.10523e-06		10	0.108362	0.0433251	-1	7.38555e-06		10	0.108362	0.0433251	-1	-7.1968e-07
11	-0.304837	-0.0542384	-2	-2.53357e-06		11	-0.311561	-0.0577832	-2	5.14187e-07		11	0.108921	0.0354085	-1	5.02958e-05		11	0.108921	0.0354085	-1	1.52534e-05		11	0.108362	0.0354081	-1	9.07172e-06		11	0.108362	0.0354081	-1	-6.18168e-06
12	-0.304826	-0.0649682	-2	-1.76883e-06		12	-0.311547	-0.0685123	-2	8.04635e-07		12	0.109356	0.0275193	-1	5.60063e-05		12	0.109356	0.0275193	-1	2.84915e-05		12	0.108796	0.0275189	-1	1.67865e-05		12	0.108796	0.0275189	-1	-1.1705e-05
13	-0.304815	-0.075699	-2	-1.7156e-06		13	-0.311533	-0.0792423	-2	1.33228e-06		13	0.109624	0.0196895	-1	5.88379e-05		13	0.109624	0.0196895	-1	3.31727e-05		13	0.109064	0.019689	-1	1.85105e-05		13	0.109064	0.019689	-1	-1.46622e-05
14	-0.304804	-0.0864288	-2	-1.90218e-06		14	-0.311519	-0.0899714	-2	1.76989e-06		14	0.109434	0.011552	-1	5.33386e-05		14	0.109434	0.011552	-1	2.6523e-05		14	0.108874	0.0115515	-1	9.11175e-06		14	0.108874	0.0115515	-1	-1.74113e-05
15	-0.304793	-0.0971586	-2	-2.40482e-06		15	-0.311505	-0.1007	-2	2.27351e-06		15	0.109601	0.00370217	-1	4.94003e-05		15	0.109601	0.00370217	-1	1.78055e-05		15	0.109042	0.0037017	-1	-2.92602e-06		15	0.109042	0.0037017	-1	-2.07315e-05
16	-0.304782	-0.107888	-2	-3.3044e-06		16	-0.311491	-0.11143	-2	1.521e-06		16	0.10959	-0.00417062	-1	4.40459e-05		16	0.10959	-0.00417062	-1	8.81382e-06		16	0.10903	-0.0041711	-1	-1.12828e-05		16	0.10903	-0.0041711	-1	-2.00966e-05
17	-0.304771	-0.118618	-2	-4.71367e-06		17	-0.311477	-0.122159	-2	-1.89082e-07		17	0.110036	-0.0122154	-1	4.37598e-05		17	0.110036	-0.0122154	-1	7.23577e-06		17	0.109476	-0.0122159	-1	-7.32154e-06		17	0.109476	-0.0122159	-1	-1.45573e-05
18	-0.30476	-0.129348	-2	-5.59935e-06		18	-0.311463	-0.132888	-2	-3.97338e-06		18	0.109769	-0.0198612	-1	3.5226e-05		18	0.109769	-0.0198612	-1	7.47587e-06		18	0.109209	-0.0198617	-1	5.90115e-07		18	0.109209	-0.0198617	-1	-6.88576e-06
19	-0.304749	-0.140078	-2	-6.38054e-06		19	-0.311449	-0.143617	-2	-8.54423e-06		19	0.109769	-0.0277377	-1	2.65684e-05		19	0.109769	-0.0277377	-1	6.64602e-06		19	0.109209	-0.0277382	-1	9.95352e-06		19	0.109209	-0.0277382	-1	3.3075e-06
20	-0.304738	-0.150809	-2	-5.57426e-06		20	-0.311435	-0.154347	-2	-1.09959e-05		20	0.110482	-0.035574	-1	2.08055e-05		20	0.110482	-0.035574	-1	7.91305e-06		20	0.109922	-0.0355745	-1	1.65418e-05		20	0.109922	-0.0355745	-1	8.62875e-06
21	-0.304727	-0.161538	-2	-3.00253e-06		21	-0.311421	-0.165076	-2	-9.30225e-06		21	0.110471	-0.0441792	-1	1.71105e-05		21	0.110471	-0.0441792	-1	7.82329e-06		21	0.109911	-0.0441797	-1	1.81667e-05		21	0.109911	-0.0441797	-1	1.03434e-05
22	-0.304716	-0.172268	-2	-4.60941e-07		22	-0.311407	-0.175805	-2	-3.65987e-06		22	0.110471	-0.0519306	-1	1.45039e-05		22	0.110471	-0.0519306	-1	1.00167e-05		22	0.109911	-0.0519312	-1	1.73679e-05		22	0.109911	-0.0519312	-1	7.3512e-06
23	-0.304705	-0.182998	-2	6.77889e-07		23	-0.311393	-0.186534	-2	6.50464e-06		23	0.110649	-0.0603424	-1	1.02126e-05		23	0.110649	-0.0603424	-1	1.33382e-05		23	0.11009	-0.060343	-1	1.01204e-05		23	0.11009	-0.060343	-1	-3.2178e-06
24	-0.304694	-0.193728	-2	1.3356e-06		24	-0.311379	-0.197263	-2	1.68314e-05		24	0.110817	-0.0682107	-1	3.20609e-06		24	0.110817	-0.0682107	-1	9.757e-06		24	0.110257	-0.0682113	-1	9.35149e-07		24	0.110257	-0.0682113	-1	-8.82185e-06
25	-0.3047	-0.20446	-2	1.19524e-06		25	-0.311366	-0.207985	-2	3.01864e-05		26	0.110805	-0.0760624	-1	-2.88035e-06		26	0.110805	-0.0760624	-1	5.81483e-06		26	0.110247	-0.0760635	-1	-4.07187e-06		26	0.110247	-0.0760635	-1	-9.8867e-06
26	-0.295585	0.0476409	-2	-2.2006e-06		26	-0.302257	0.0441427	-2	6.0845e-07		27	0.0945728	0.113944	-1	6.82983e-06		27	0.0945728	0.113944	-1	8.46228e-06		27	0.094012	0.113948	-1	1.24355e-05		27	0.094012	0.113948	-1	3.97322e-06
27	-0.295542	0.0369405	-2	-2.74357e-06		27	-0.302201	0.0334428	-2	5.87884e-08		28	0.0948495	0.105826	-1	8.38033e-06		28	0.0948495	0.105826	-1	8.2417e-06		28	0.0942886	0.105829	-1	9.52051e-06		28	0.0942886	0.105829	-1	1.27881e-06
28	-0.295486	0.0262406	-2	-3.80025e-06		28	-0.302145	0.022743	-2	4.97146e-07		29	0.0949339	0.0977677	-1	7.33894e-06		29	0.0949339	0.0977677	-1	3.31443e-06		29	0.0943741	0.0977674	-1	2.71452e-06		29	0.0943741	0.0977674	-1	-5.9991e-07
29	-0.295431	0.0155407	-2	-5.67039e-06		29	-0.302134	0.0120134	-2	2.0956e-06		30	0.094655	0.0897743	-1	1.71416e-06		30	0.094655	0.0897743	-1	-3.52345e-06		30	0.0940952	0.0897739	-1	-5.68707e-06		30	0.0940952	0.0897739	-1	-2.16362e-06
30	-0.29539	0.00483055	-2	-6.03739e-06		30	-0.302123	0.00128353	-2	3.54886e-06		31	0.094655	0.0819431	-1	-5.00755e-06		31	0.094655	0.0819431	-1	-1.14221e-05		31	0.0940952	0.0819427	-1	-6.51201e-06		31	0.0940952	0.0819427	-1	4.91009e-06
31	-0.295379	-0.00589936	-2	-5.1637e-06		31	-0.302112	-0.0094463	-2	4.74296e-06		32	0.0949115	0.0740074	-1	-9.15105e-06		32	0.0949115	0.0740074	-1	-1.36385e-05		32	0.0943518	0.0740071	-1	-4.49647e-06		32	0.0943518	0.0740071	-1	9.14203e-06
32	-0.295368	-0.0166293	-2	-3.95211e-06		32	-0.302101	-0.0201762	-2	5.74772e-06		33	0.0949003	0.0664794	-1	-1.18447e-05		33	0.0949003	0.0664794	-1	-1.39054e-05		33	0.0943406	0.0664791	-1	-5.28477e-06		33	0.0943406	0.0664791	-1	8.62063e-06
33	-0.295357	-0.0273592	-2	-4.24023e-07		33	-0.30209	-0.030906	-2	5.76284e-06		34	0.0951567	0.0583177	-1	-2.0231e-05		34	0.0951567	0.0583177	-1	-1.83273e-05		34	0.094597	0.0583173	-1	-1.32771e-05		34	0.094597	0.0583173	-1	5.0502e-06
34	-0.295346	-0.0380901	-2	7.65887e-07		34	-0.302079	-0.0416368	-2	5.44255e-06		35	0.0948781	0.0507895	-1	-2.86654e-05		35	0.0948781	0.0507895	-1	-2.89563e-05		35	0.0943183	0.0507891	-1	-2.5942e-05		35	0.0943183	0.0507891	-1	3.0143e-06
35	-0.295335	-0.04882	-2	8.63213e-07		35	-0.302068	-0.0523667	-2	3.88679e-06		36	0.094878	0.0428104	-1	-2.72341e-05		36	0.094878	0.0428104	-1	-3.75697e-05		36	0.0943182	0.04281	-1	-2.8863e-05		36	0.0943182	0.04281	-1	8.7067e-06
36	-0.295324	-0.0595499	-2	1.58142e-07		36	-0.302057	-0.0630965	-2	2.84876e-06		37	0.094878	0.0348931	-1	-1.41936e-05		37	0.094878	0.0348931	-1	-3.67103e-05		37	0.0943183	0.0348927	-1	-2.59043e-05		37	0.0943183	0.0348927	-1	1.0806e-05
37	-0.295313	-0.0702798	-2	-1.22963e-06		37	-0.302046	-0.0738263	-2	2.51373e-06		38	0.0953127	0.0270036	-1	-1.5373e-05		38	0.0953127	0.0270036	-1	-3.10304e-05		38	0.0947529	0.0270032	-1	-2.37224e-05		38	0.0947529	0.0270032	-1	7.308e-06
38	-0.295302	-0.0810098	-2	-1.61176e-06		38	-0.302035	-0.0845561	-2	1.69697e-06		39	0.0955802	0.0191735	-1	-1.48097e-05		39	0.0955802	0.0191735	-1	-2.13616e-05		39	0.0950204	0.019173	-1	-1.81343e-05		39	0.0950204	0.019173	-1	3.2273e-06
39	-0.295291	-0.0917396	-2	-1.80371e-06		39	-0.302024	-0.095286	-2	1.79038e-06		40	0.0953906	0.0110356	-1	-1.60475e-05		40	0.0953906	0.0110356	-1	-2.62741e-05		40	0.0948308	0.0110352	-1	-1.72528e-05		40	0.0948308	0.0110352	-1	9.0213e-06
40	-0.29528	-0.10247	-2	-1.89479e-06		40	-0.302013	-0.106016	-2	2.78244e-06		41	0.095558	0.0031855	-1	-2.79643e-05		41	0.095558	0.0031855	-1	-3.11463e-05		41	0.0949983	0.00318503	-1	-2.20572e-05		41	0.0949983	0.00318503	-1	9.0891e-06
41	-0.295269	-0.113201	-2	-2.01487e-06		41	-0.302002	-0.116747	-2	4.02125e-06		42	0.0955468	-0.00468761	-1	-3.12746e-05		42	0.0955468	-0.00468761	-1	-3.31739e-05		42	0.0949871	-0.00468809	-1	-2.78026e-05		42	0.0949871	-0.00468809	-1	5.3713e-06
42	-0.295258	-0.12393	-2	-2.57401e-06		42	-0.301991	-0.127476	-2	4.75718e-06		43	0.0959928	-0.0127327	-1	-1.93e-05		43	0.0959928	-0.0127327	-1	-2.46732e-05		43	0.095433	-0.0127332	-1	-2.80554e-05		43	0.095433	-0.0127332	-1	-3.3822e-06
43	-0.295247	-0.13466	-2	-3.84585e-06		43	-0.30198	-0.138206	-2	2.85142e-06		44	0.0957252	-0.0203788	-1	-1.36815e-05		44	0.0957252	-0.0203788	-1	-1.22446e-05		44	0.0951655	-0.0203793	-1	-2.02526e-05		44	0.0951655	-0.0203793	-1	-8.008e-06
44	-0.295236	-0.14539	-2	-4.89691e-06		44	-0.301969	-0.148936	-2	-2.50559e-06		45	0.0957251	-0.0282556	-1	-5.02825e-06		45	0.0957251	-0.0282556	-1	-9.07037e-06		45	0.0951654	-0.0282561	-1	-1.50692e-05		45	0.0951654	-0.0282561	-1	-5.99883e-06
45	-0.295225	-0.15612	-2	-4.69846e-06		45	-0.301958	-0.159666	-2	-7.47091e-06		46	0.0964388	-0.0360922	-1	-8.84333e-06		46	0.0964388	-0.0360922	-1	-1.01645e-05		46	0.095879	-0.0360928	-1	-9.98185e-06		46	0.095879	-0.0360928	-1	1.8265e-07
46	-0.295214	-0.16685	-2	-3.45135e-06		46	-0.301947	-0.170396	-2	-8.24994e-06		47	0.0964277	-0.0446977	-1	-1.02063e-05		47	0.0964277	-0.0446977	-1	-1.04396e-05		47	0.095868	-0.0446983	-1	-3.2008e-06		47	0.095868	-0.0446983	-1	7.2388e-06
47	-0.295203	-0.17758	-2	-2.63063e-06		47	-0.301936	-0.181126	-2	-5.70484e-06		49	0.0966066	-0.0608618	-1	2.94419e-06		49	0.0966066	-0.0608618	-1	-1.88425e-06		49	0.0960481	-0.0608628	-1	7.83472e-06		49	0.0960481	-0.0608628	-1	9.71897e-06
48	-0.295214	-0.188314	-2	-1.52425e-06		48	-0.301925	-0.191856	-2	3.77159e-06		50	0.0967922	-0.0687362	-1	7.26145e-06		50	0.0967922	-0.0687362	-1	6.35362e-06		50	0.0962338	-0.0687371	-1	1.38991e-05		50	0.0962338	-0.0687371	-1	7.54548e-06
49	-0.295283	-0.199057	-2	-1.27811e-06		49	-0.301954	-0.202593	-2	2.13501e-05		51	0.0968594	-0.0529369	-1	-3.76255e-06		51	0.0968594	-0.0529369	-1	-9.70927e-06		51	0.0962997	-0.0529375	-1	3.48969e-06		51	0.0962997	-0.0529375	-1	1.3199e-05
50	-0.286163	0.0529914	-2	-1.22726e-06		50	-0.292839	0.0494928	-2	1.97002e-06		52	0.0967916	-0.0765986	-1	7.17962e-06		52	0.0967916	-0.0765986	-1	8.14778e-06		52	0.0962331	-0.0765998	-1	1.66615e-05		52	0.0962331	-0.0765998	-1	8.51372e-06
51	-0.286145	0.0422897	-2	-2.10062e-06		51	-0.292804	0.038792	-2	1.32469e-06		53	0.0816272	0.114077	-1	7.12292e-06		53	0.0816272	0.114077	-1	6.41179e-06		53	0.0810667	0.114081	-1	1.78524e-05		53	0.0810667	0.114081	-1	1.14406e-05
52	-0.286089	0.0315897	-2	-2.41038e-06		52	-0.292749	0.028092	-2	1.37861e-06		54	0.0818967	0.105966	-1	9.21775e-07		54	0.0818967	0.105966	-1	-1.53458e-06		54	0.0813358	0.105969	-1	1.79986e-06		54	0.0813358	0.105969	-1	3.33444e-06
53	-0.286034	0.0208897	-2	-2.37084e-06		53	-0.292693	0.0173921	-2	2.47766e-06		55	0.0819948	0.0978577	-1	-6.29643e-06		55	0.0819948	0.0978577	-1	-3.6948e-06		55	0.081434	0.0978616	-1	-8.22062e-06		55	0.081434	0.0978616	-1	-4.52582e-06
54	-0.285978	0.0101887	-2	-1.29459e-06		54	-0.292637	0.00669121	-2	4.35812e-06		56	0.0817292	0.0898161	-1	-7.54349e-06		56	0.0817292	0.0898161	-1	2.69541e-06		56	0.0811694	0.0898157	-1	-8.3895e-06		56	0.0811694	0.0898157	-1	-1.10849e-05
55	-0.285922	-0.000511302	-2	2.15869e-06		55	-0.292609	-0.00402739	-2	4.87439e-06		57	0.0817292	0.0819846	-1	-1.70056e-06		57	0.0817292	0.0819846	-1	1.07516e-05		57	0.0811694	0.0819842	-1	1.59515e-06		57	0.0811694	0.0819842	-1	-9.15645e-06
56	-0.285867	-0.0112113	-2	4.22103e-06		56	-0.292598	-0.0147574	-2	5.60521e-06		58	0.0819857	0.0740487	-1	3.99727e-06		58	0.0819857	0.0740487	-1	1.62574e-05		58	0.081426	0.0740483	-1	1.0561e-05		58	0.081426	0.0740483	-1	-5.6964e-06
57	-0.285854	-0.0219404	-2	5.80819e-06		57	-0.292587	-0.0254873	-2	5.67921e-06		59	0.0819745	0.0665205	-1	8.07355e-06		59	0.0819745	0.0665205	-1	1.68834e-05		59	0.0814148	0.0665201	-1	1.18183e-05		59	0.0814148	0.0665201	-1	-5.0651e-06
58	-0.285843	-0.0326705	-2	5.05067e-06		58	-0.292576	-0.0362173	-2	5.32938e-06		60	0.0822309	0.0583585	-1	7.50844e-06		60	0.0822309	0.0583585	-1	2.00522e-05		60	0.0816712	0.0583581	-1	1.2275e-05		60	0.0816712	0.0583581	-1	-7.7772e-06
59	-0.285832	-0.0434005	-2	3.26543e-06		59	-0.292565	-0.0469472	-2	4.77206e-06		61	0.0819522	0.0508301	-1	6.92814e-06		61	0.0819522	0.0508301	-1	2.28478e-05		61	0.0813924	0.0508297	-1	1.45494e-05		61	0.0813924	0.0508297	-1	-8.2984e-06
60	-0.285821	-0.0541305	-2	1.12188e-06		60	-0.292554	-0.0576772	-2	3.04669e-06		62	0.0819522	0.0428507	-1	9.32308e-06		62	0.0819522	0.0428507	-1	2.77771e-05		62	0.0813924	0.0428503	-1	1.72246e-05		62	0.0813924	0.0428503	-1	-1.05525e-05
61	-0.28581	-0.0648605	-2	-3.58667e-07		61	-0.292543	-0.0684071	-2	2.34309e-06		63	0.0819522	0.0349332	-1	1.14788e-05		63	0.0819522	0.0349332	-1	2.73671e-05		63	0.0813925	0.0349327	-1	1.90868e-05		63	0.0813925	0.0349327	-1	-8.2803e-06
62	-0.285799	-0.0755915	-2	-9.07137e-07		62	-0.292532	-0.079138	-2	1.29236e-06		64	0.0823868	0.0270434	-1	9.54118e-06		64	0.0823868	0.0270434	-1	1.91807e-05		64	0.081827	0.027043	-1	1.65452e-05		64	0.081827	0.027043	-1	-2.6355e-06
63	-0.285788	-0.0863216	-2	-9.0205e-07		63	-0.292521	-0.089868	-2	7.86833e-07		65	0.0826544	0.019213	-1	6.95743e-06		65	0.0826544	0.019213	-1	1.73417e-05		65	0.0820946	0.0192126	-1	1.24425e-05		65	0.0820946	0.0192126	-1	-4.8992e-06
64	-0.285777	-0.0970516	-2	-5.87974e-07		64	-0.29251	-0.100598	-2	8.81859e-07		66	0.0824648	0.0110749	-1	8.98065e-06		66	0.0824648	0.0110749	-1	1.92201e-05		66	0.0819051	0.0110745	-1	2.02794e-05		66	0.0819051	0.0110745	-1	1.0593e-06
65	-0.285766	-0.107782	-2	8.31047e-07		65	-0.292499	-0.111328	-2	2.38412e-06		67	0.0826322	0.00322456	-1	1.27995e-05		67	0.0826322	0.00322456	-1	2.67821e-05		67	0.0820725	0.00322408	-1	2.58185e-05		67	0.0820725	0.00322408	-1	-9.636e-07
66	-0.285755	-0.118512	-2	2.17717e-06		66	-0.292488	-0.122058	-2	4.97746e-06		68	0.082621	-0.0046488	-1	1.20955e-05		68	0.082621	-0.0046488	-1	3.48919e-05		68	0.0820613	-0.00464929	-1	2.6872e-05		68	0.0820613	-0.00464929	-1	-8.0199e-06
67	-0.285744	-0.129242	-2	2.16809e-06		67	-0.292477	-0.132788	-2	7.20456e-06		69	0.0830669	-0.0126942	-1	1.20898e-05		69	0.0830669	-0.0126942	-1	4.37091e-05		69	0.0825072	-0.0126947	-1	2.61106e-05		69	0.0825072	-0.0126947	-1	-1.75985e-05
68	-0.285733	-0.139972	-2	8.03014e-07		68	-0.292466	-0.143518	-2	8.41325e-06		70	0.0827994	-0.0203405	-1	1.70729e-05		70	0.0827994	-0.0203405	-1	4.74281e-05		70	0.0822397	-0.020341	-1	2.03155e-05		70	0.0822397	-0.020341	-1	-2.71126e-05
69	-0.285722	-0.150703	-2	-1.09715e-06		69	-0.292455	-0.154249	-2	4.55919e-06		71	0.0827993	-0.0282176	-1	1.88926e-05		71	0.0827993	-0.0282176	-1	2.84877e-05		71	0.0822396	-0.0282181	-1	1.7443e-05		71	0.0822396	-0.0282181	-1	-1.10447e-05
70	-0.285711	-0.161433	-2	-2.16191e-06		70	-0.292444	-0.164979	-2	-1.41582e-06		72	0.083513	-0.0360544	-1	9.85187e-06		72	0.083513	-0.0360544	-1	1.85492e-05		72	0.0829532	-0.0360549	-1	1.25878e-05		72	0.0829532	-0.0360549	-1	-5.9614e-06
71	-0.285728	-0.172167	-2	-2.57341e-06		71	-0.292433	-0.175709	-2	-6.68973e-06		73	0.0835019	-0.0446602	-1	-4.35439e-06		73	0.0835019	-0.0446602	-1	8.09128e-06		73	0.0829422	-0.0446608	-1	-2.45018e-06		73	0.0829422	-0.0446608	-1	-1.05415e-05
72	-0.285796	-0.18291	-2	-1.70922e-06		72	-0.292467	-0.186446	-2	-7.00852e-06		74	0.0835128	-0.0524157	-1	-7.99377e-06		74	0.0835128	-0.0524157	-1	-5.8497e-06		74	0.0829544	-0.0524167	-1	-1.35551e-05		74	0.0829544	-0.0524167	-1	-7.7054e-06
73	-0.285865	-0.193653	-2	-1.51283e-06		73	-0.292536	-0.197188	-2	-2.21564e-06		75	0.0837112	-0.0608343	-1	-7.01326e-06		75	0.0837112	-0.0608343	-1	-6.54512e-06		75	0.0831526	-0.0608353	-1	-1.43945e-05		75	0.0831526	-0.0608353	-1	-7.84938e-06
74	-0.285881	-0.204363	-2	-1.41795e-06		74	-0.292546	-0.207895	-2	9.5637e-06		76	0.0838968	-0.0687089	-1	3.31961e-07		76	0.0838968	-0.0687089	-1	3.73509e-07		76	0.0833384	-0.0687099	-1	-6.86485e-07		76	0.0833384	-0.0687099	-1	-1.05999e-06
75	-0.276728	0.0476389	-2	8.73993e-07		75	-0.283405	0.0441404	-2	8.74293e-07		78	0.0838932	-0.0765753	-1	7.75349e-06		78	0.0838932	-0.0765753	-1	6.39613e-06		78	0.0833346	-0.0765764	-1	1.18109e-05		78	0.0833346	-0.0765764	-1	5.41477e-06
76	-0.276694	0.0369379	-2	9.36717e-07		76	-0.283353	0.0334402	-2	6.85322e-07		79	0.0668225	0.114365	-1	1.10517e-07		79	0.0668225	0.114365	-1	2.18696e-06		79	0.066262	0.114368	-1	1.47412e-05		79	0.066262	0.114368	-1	1.25542e-05
77	-0.276638	0.0262378	-2	1.41863e-06		77	-0.283297	0.0227402	-2	8.05337e-07		80	0.0670803	0.106265	-1	-3.59138e-06		80	0.0670803	0.106265	-1	-2.97308e-06		80	0.0665194	0.106269	-1	-8.15378e-06		80	0.0665194	0.106269	-1	-5.1807e-06
78	-0.276582	0.0155377	-2	3.24939e-06		78	-0.283242	0.0120401	-2	7.71497e-07		81	0.0671784	0.0981569	-1	-4.32212e-06		81	0.0671784	0.0981569	-1	-3.96933e-06		81	0.0666174	0.0981607	-1	-1.16293e-05		81	0.0666174	0.0981607	-1	-7.65997e-06
79	-0.276527	0.00483757	-2	4.84295e-06		79	-0.283186	0.00134009	-2	5.30886e-07		82	0.0669186	0.0900938	-1	7.00764e-07		82	0.0669186	0.0900938	-1	2.88908e-07		82	0.0663577	0.0900976	-1	1.3998e-07		82	0.0663577	0.0900976	-1	-1.48928e-07
80	-0.276471	-0.00586254	-2	5.71865e-06		80	-0.28313	-0.00935995	-2	-6.05281e-07		83	0.0669379	0.0821922	-1	1.0046e-05		83	0.0669379	0.0821922	-1	5.63511e-06		83	0.066377	0.082196	-1	1.54202e-05		83	0.066377	0.082196	-1	9.78509e-06
81	-0.276415	-0.0165626	-2	6.67144e-06		81	-0.283086	-0.0200676	-2	-1.01041e-06		84	0.0672004	0.0742342	-1	1.36027e-05		84	0.0672004	0.0742342	-1	5.61035e-06		84	0.0666407	0.0742338	-1	1.33539e-05		84	0.0666407	0.0742338	-1	7.74355e-06
82	-0.27636	-0.0272628	-2	5.95619e-06		82	-0.283075	-0.0307976	-2	-1.31548e-06		85	0.0671892	0.0667058	-1	1.14787e-05		85	0.0671892	0.0667058	-1	-3.23629e-06		85	0.0666295	0.0667054	-1	5.04092e-07		85	0.0666295	0.0667054	-1	3.74038e-06
83	-0.276331	-0.0379818	-2	3.60573e-06		83	-0.283064	-0.0415286	-2	-1.27813e-06		86	0.0674456	0.0585435	-1	1.12466e-05		86	0.0674456	0.0585435	-1	-7.06957e-06		86	0.0668859	0.0585431	-1	-2.53249e-06		86	0.0668859	0.0585431	-1	4.53708e-06
84	-0.27632	-0.048712	-2	9.10242e-07		84	-0.283053	-0.0522587	-2	-1.15217e-06		87	0.067167	0.0510149	-1	1.43891e-05		87	0.067167	0.0510149	-1	-5.97226e-06		87	0.0666072	0.0510144	-1	-3.00703e-06		87	0.0666072	0.0510144	-1	2.96523e-06
85	-0.276309	-0.0594421	-2	-3.72715e-07		85	-0.283042	-0.0629887	-2	-8.50056e-07		88	0.0671669	0.0430353	-1	2.55303e-05		88	0.0671669	0.0430353	-1	4.38455e-06		88	0.0666072	0.0430348	-1	-2.26595e-06		88	0.0666072	0.0430348	-1	-6.6505e-06
86	-0.276298	-0.0701722	-2	-4.39126e-07		86	-0.283031	-0.0737188	-2	-9.13282e-07		89	0.0671669	0.0351175	-1	2.61701e-05		89	0.0671669	0.0351175	-1	4.75607e-06		89	0.0666072	0.035117	-1	-2.87587e-06		89	0.0666072	0.035117	-1	-7.63194e-06
87	-0.276287	-0.0809024	-2	-3.0188e-07		87	-0.28302	-0.0844488	-2	-1.40377e-06		90	0.0676016	0.0272275	-1	1.74454e-05		90	0.0676016	0.0272275	-1	-2.72931e-06		90	0.0670419	0.027227	-1	-9.15047e-06		90	0.0670419	0.027227	-1	-6.42116e-06
88	-0.276276	-0.0916324	-2	2.89495e-07		88	-0.283009	-0.0951789	-2	-1.8344e-06		91	0.067869	0.0193968	-1	1.05728e-05		91	0.067869	0.0193968	-1	-7.02832e-06		91	0.0673093	0.0193964	-1	-1.31852e-05		91	0.0673093	0.0193964	-1	-6.15688e-06
89	-0.276265	-0.102363	-2	7.0816e-07		89	-0.282998	-0.105909	-2	-2.78854e-06		92	0.0676796	0.0112585	-1	1.33588e-05		92	0.0676796	0.0112585	-1	-6.1662e-06		92	0.0671197	0.0112581	-1	-1.05324e-05		92	0.0671197	0.0112581	-1	-4.3662e-06
90	-0.276254	-0.113094	-2	2.04303e-06		90	-0.282987	-0.11664	-2	-2.31387e-06		93	0.0678469	0.00340789	-1	2.54282e-05		93	0.0678469	0.00340789	-1	3.55251e-06		93	0.0672872	0.00340741	-1	-5.0033e-06		93	0.0672872	0.00340741	-1	-8.55581e-06
91	-0.276243	-0.123824	-2	3.55166e-06		91	-0.282976	-0.12737	-2	1.53977e-06		94	0.0678357	-0.00446572	-1	2.49124e-05		94	0.0678357	-0.00446572	-1	4.43283e-06		94	0.067276	-0.0044662	-1	-7.73579e-06		94	0.067276	-0.0044662	-1	-1.21686e-05
92	-0.276232	-0.134554	-2	3.67837e-06		92	-0.282965	-0.1381	-2	7.28312e-06		95	0.0682817	-0.0125113	-1	1.32295e-05		95	0.0682817	-0.0125113	-1	-3.37569e-06		95	0.0677219	-0.0125118	-1	-2.51732e-05		95	0.0677219	-0.0125118	-1	-2.17975e-05
93	-0.276221	-0.145284	-2	2.9126e-06		93	-0.282954	-0.14883	-2	9.07045e-06		96	0.0680142	-0.0201579	-1	1.7232e-06		96	0.0680142	-0.0201579	-1	-1.06675e-05		96	0.0674544	-0.0201584	-1	-3.11783e-05		96	0.0674544	-0.0201584	-1	-2.05108e-05
94	-0.276242	-0.156019	-2	2.38307e-06		94	-0.282943	-0.15956	-2	7.8794e-06		97	0.068014	-0.0280352	-1	2.71398e-06		97	0.068014	-0.0280352	-1	-8.70403e-06		97	0.0674542	-0.0280357	-1	-1.15123e-05		97	0.0674542	-0.0280357	-1	-2.80827e-06
95	-0.276311	-0.166762	-2	1.31203e-06		95	-0.282981	-0.170298	-2	3.31933e-06		98	0.0687339	-0.0358743	-1	1.03348e-05		98	0.0687339	-0.0358743	-1	-4.78565e-07		98	0.0681756	-0.0358752	-1	1.14089e-05		98	0.0681756	-0.0358752	-1	1.18875e-05
96	-0.276379	-0.177505	-2	7.98983e-07		96	-0.28305	-0.181041	-2	-5.23068e-06		99	0.0687436	-0.0444868	-1	8.38128e-06		99	0.0687436	-0.0444868	-1	5.46854e-06		99	0.0681852	-0.0444877	-1	1.66543e-05		99	0.0681852	-0.0444877	-1	1.11858e-05
97	-0.276448	-0.188249	-2	5.46087e-07		97	-0.283119	-0.191785	-2	-9.75446e-06		100	0.068762	-0.0522449	-1	5.66929e-06		100	0.068762	-0.0522449	-1	4.56192e-06		100	0.0682036	-0.0522458	-1	1.42532e-05		100	0.0682036	-0.0522458	-1	9.69128e-06
98	-0.276474	-0.198965	-2	2.51002e-07		98	-0.28314	-0.202498	-2	-1.02905e-05		101	0.0689603	-0.0606637	-1	-3.16724e-06		101	0.0689603	-0.0606637	-1	-5.89703e-07		101	0.0684019	-0.0606647	-1	-3.48133e-06		101	0.0684019	-0.0606647	-1	-2.89163e-06
99	-0.267306	0.0529894	-2	1.67604e-06		99	-0.273982	0.0494909	-2	-1.2896e-06		102	0.0691459	-0.0685386	-1	-4.04701e-06		102	0.0691459	-0.0685386	-1	-2.81717e-06		102	0.0685875	-0.0685395	-1	-1.21556e-05		102	0.0685875	-0.0685395	-1	-9.33843e-06
100	-0.267293	0.0422873	-2	1.45194e-06		100	-0.273956	0.0387894	-2	-1.88835e-06		103	0.0691392	-0.0764089	-1	1.46017e-07		103	0.0691392	-0.0764089	-1	-2.70536e-06		103	0.0685807	-0.07641	-1	-1.24784e-05		103	0.0685807	-0.07641	-1	-9.77304e-06
101	-0.267241	0.031587	-2	1.80118e-06		101	-0.2739	0.0280893	-2	-1.89923e-06		104	0.0527571	0.113946	-1	-2.19824e-06		104	0.0527571	0.113946	-1	-2.48804e-06		104	0.0521965	0.113949	-1	4.49095e-06		104	0.0521965	0.113949	-1	6.97899e-06
102	-0.267186	0.0208868	-2	3.44605e-06		102	-0.273845	0.0173892	-2	-2.2209e-06		105	0.0530089	0.105852	-1	-3.61783e-06		105	0.0530089	0.105852	-1	-2.0344e-06		105	0.0524479	0.105856	-1	-3.73463e-06		105	0.0524479	0.105856	-1	-1.70023e-06
103	-0.26713	0.0101856	-2	3.98732e-06		103	-0.273789	0.00668804	-2	-3.72967e-06		106	0.0531071	0.0977434	-1	-1.94335e-06		106	0.0531071	0.0977434	-1	3.09089e-07		106	0.0525462	0.0977472	-1	-1.81621e-06		106	0.0525462	0.0977472	-1	-2.1253e-06
104	-0.267074	-0.000514614	-2	4.20644e-06		104	-0.273733	-0.00401209	-2	-5.54468e-06		107	0.0528473	0.0896801	-1	3.24714e-06		107	0.0528473	0.0896801	-1	2.34187e-06		107	0.0522864	0.0896839	-1	1.04959e-05		107	0.0522864	0.0896839	-1	8.15403e-06
105	-0.267019	-0.0112148	-2	2.94507e-06		105	-0.273678	-0.0147123	-2	-6.37034e-06		108	0.0528666	0.0817784	-1	3.94923e-06		108	0.0528666	0.0817784	-1	1.22686e-06		108	0.0523057	0.0817822	-1	2.20036e-05		108	0.0523057	0.0817822	-1	2.07767e-05
106	-0.266963	-0.0219151	-2	3.7724e-07		106	-0.273622	-0.0254124	-2	-6.44642e-06		109	0.0531431	0.0737694	-1	-7.10223e-06		109	0.0531431	0.0737694	-1	-2.76241e-06		109	0.0525823	0.0737732	-1	5.03495e-06		109	0.0525823	0.0737732	-1	7.79736e-06
107	-0.266907	-0.0326153	-2	-2.5458e-06		107	-0.273566	-0.0361126	-2	-5.96663e-06		110	0.0531458	0.0661905	-1	-2.17741e-05		110	0.0531458	0.0661905	-1	-1.20084e-05		110	0.0525861	0.06619	-1	-8.30293e-06		110	0.0525861	0.06619	-1	3.70547e-06
108	-0.266852	-0.0433155	-2	-3.03453e-06		108	-0.27355	-0.0468391	-2	-4.97833e-06		111	0.0534022	0.058028	-1	-3.62277e-05		111	0.0534022	0.058028	-1	-2.54591e-05		111	0.0528424	0.0580276	-1	-2.09037e-05		111	0.0528424	0.0580276	-1	4.5554e-06
109	-0.266806	-0.0540225	-2	-2.1701e-06		109	-0.273539	-0.0575693	-2	-2.93731e-06		112	0.0531235	0.0504992	-1	-3.60475e-05		112	0.0531235	0.0504992	-1	-2.48673e-05		112	0.0525638	0.0504988	-1	-1.98596e-05		112	0.0525638	0.0504988	-1	5.0077e-06
110	-0.266795	-0.0647528	-2	-7.13258e-07		110	-0.273528	-0.0682995	-2	-2.2298e-06		113	0.0531234	0.0425194	-1	-2.3023e-05		113	0.0531234	0.0425194	-1	-1.3618e-05		113	0.0525637	0.042519	-1	-1.72558e-05		113	0.0525637	0.042519	-1	-3.6378e-06
111	-0.266784	-0.0754839	-2	4.74085e-07		111	-0.273517	-0.0790306	-2	-1.51736e-06		114	0.0531235	0.0346014	-1	-2.12684e-05		114	0.0531235	0.0346014	-1	-1.29585e-05		114	0.0525638	0.034601	-1	-1.6029e-05		114	0.0525638	0.034601	-1	-3.0705e-06
112	-0.266773	-0.0862142	-2	5.99379e-07		112	-0.273506	-0.0897607	-2	-1.51605e-06		115	0.0535581	0.0267112	-1	-3.4286e-05		115	0.0535581	0.0267112	-1	-1.99291e-05		115	0.0529984	0.0267108	-1	-1.08709e-05		115	0.0529984	0.0267108	-1	9.0582e-06
113	-0.266762	-0.0969444	-2	4.55681e-07		113	-0.273495	-0.100491	-2	-2.68284e-06		116	0.0538257	0.0188804	-1	-3.90776e-05		116	0.0538257	0.0188804	-1	-2.63078e-05		116	0.0532658	0.01888	-1	-1.6119e-05		116	0.0532658	0.01888	-1	1.01888e-05
114	-0.266751	-0.107675	-2	4.88157e-07		114	-0.273484	-0.111221	-2	-4.94854e-06		117	0.0536362	0.0107419	-1	-3.33521e-05		117	0.0536362	0.0107419	-1	-2.04956e-05		117	0.0530764	0.0107415	-1	-2.852e-06		117	0.0530764	0.0107415	-1	1.76436e-05
115	-0.26674	-0.118405	-2	1.05471e-06		115	-0.273473	-0.121951	-2	-7.55208e-06		118	0.0538035	0.00289111	-1	-2.1086e-05		118	0.0538035	0.00289111	-1	-1.1939e-05		118	0.0532438	0.00289063	-1	1.12479e-05		118	0.0532438	0.00289063	-1	2.31869e-05
116	-0.266729	-0.129135	-2	2.25039e-06		116	-0.273462	-0.132681	-2	-6.35253e-06		119	0.0537923	-0.00498268	-1	-2.08355e-05		119	0.0537923	-0.00498268	-1	-1.2104e-05		119	0.0532326	-0.00498316	-1	1.09771e-05		119	0.0532326	-0.00498316	-1	2.30811e-05
117	-0.266755	-0.139871	-2	2.68088e-06		117	-0.273451	-0.143412	-2	-3.15993e-07		120	0.0542382	-0.0130285	-1	-3.52491e-05		120	0.0542382	-0.0130285	-1	-2.02698e-05		120	0.0536785	-0.013029	-1	-1.60106e-05		120	0.0536785	-0.013029	-1	4.2592e-06
118	-0.266824	-0.150615	-2	2.80582e-06		118	-0.273495	-0.154151	-2	6.86085e-06		121	0.0539754	-0.0206766	-1	-4.14552e-05		121	0.0539754	-0.0206766	-1	-2.73892e-05		121	0.0534169	-0.0206775	-1	-2.29873e-05		121	0.0534169	-0.0206775	-1	4.4019e-06
119	-0.266893	-0.161358	-2	2.76786e-06		119	-0.273564	-0.164894	-2	1.11918e-05		122	0.0539942	-0.0285601	-1	-3.27301e-05		122	0.0539942	-0.0285601	-1	-1.55146e-05		122	0.0534358	-0.028561	-1	-2.25494e-05		122	0.0534358	-0.028561	-1	-7.0348e-06
120	-0.266962	-0.172101	-2	2.19345e-06		120	-0.273632	-0.175637	-2	9.80623e-06		123	0.0547249	-0.0364027	-1	-1.07393e-05		123	0.0547249	-0.0364027	-1	-6.13609e-06		123	0.0541664	-0.0364037	-1	-1.31542e-05		123	0.0541664	-0.0364037	-1	-7.01811e-06
121	-0.26703	-0.182844	-2	2.11042e-06		121	-0.273701	-0.18638	-2	-1.69025e-06		124	0.0547345	-0.0450155	-1	3.97566e-06		124	0.0547345	-0.0450155	-1	7.49489e-07		124	0.054176	-0.0450164	-1	1.6337e-06		124	0.054176	-0.0450164	-1	8.84211e-07
122	-0.267067	-0.193567	-2	2.36433e-06		122	-0.273732	-0.1971	-2	-1.07339e-05		125	0.0549512	-0.0611928	-1	-1.25689e-06		125	0.0549512	-0.0611928	-1	1.34261e-06		125	0.0543928	-0.0611937	-1	1.24251e-05		125	0.0543928	-0.0611937	-1	1.10825e-05
123	-0.267057	-0.204261	-2	2.61762e-06		123	-0.273722	-0.207793	-2	-1.60192e-05		126	0.0551369	-0.0690678	-1	-3.96501e-06		126	0.0551369	-0.0690678	-1	-2.00303e-06		126	0.0545784	-0.0690687	-1	3.69167e-06		126	0.0545784	-0.0690687	-1	5.6947e-06
124	-0.257872	0.0476369	-2	1.30262e-07		124	-0.264548	0.0441383	-2	-3.01213e-06		127	0.0551851	-0.0532612	-1	6.43284e-06		127	0.0551851	-0.0532612	-1	4.65373e-06		127	0.0546267	-0.0532622	-1	1.59309e-05		127	0.0546267	-0.0532622	-1	1.12772e-05
125	-0.257845	0.0369353	-2	5.55512e-08		125	-0.264505	0.0334375	-2	-2.15347e-06		128	0.0551254	-0.076944	-1	-7.12335e-07		128	0.0551254	-0.076944	-1	-3.54446e-06		128	0.0545667	-0.0769451	-1	-3.72021e-06		128	0.0545667	-0.0769451	-1	-1.7575e-07
126	-0.25779	0.026235	-2	5.78343e-07		126	-0.264449	0.0227373	-2	-2.15561e-06		129	0.0398137	0.114075	-1	-3.21829e-06		129	0.0398137	0.114075	-1	-3.25486e-06		129	0.0392532	0.114078	-1	-4.09897e-06		129	0.0392532	0.114078	-1	-8.4411e-07
127	-0.257734	0.0155347	-2	5.30999e-07		127	-0.264393	0.012037	-2	-3.36295e-06		130	0.0400561	0.10599	-1	-4.8524e-06		130	0.0400561	0.10599	-1	-5.07234e-06		130	0.0394953	0.105994	-1	-7.2436e-07		130	0.0394953	0.105994	-1	4.34798e-06
128	-0.257678	0.00483435	-2	-1.40126e-06		128	-0.264338	0.00133681	-2	-4.40365e-06		131	0.0401543	0.0978817	-1	-4.31422e-06		131	0.0401543	0.0978817	-1	-2.3108e-06		131	0.0395934	0.0978855	-1	3.76957e-06		131	0.0395934	0.0978855	-1	6.08037e-06
129	-0.257623	-0.00586595	-2	-3.75223e-06		129	-0.264282	-0.00936343	-2	-5.81326e-06		132	0.0398945	0.0898182	-1	8.50529e-07		132	0.0398945	0.0898182	-1	3.73813e-06		132	0.0393336	0.089822	-1	4.20312e-06		132	0.0393336	0.089822	-1	4.6499e-07
130	-0.257567	-0.0165663	-2	-6.15271e-06		130	-0.264226	-0.0200637	-2	-5.81123e-06		133	0.0399138	0.0819164	-1	7.99995e-06		133	0.0399138	0.0819164	-1	6.2911e-06		133	0.0393529	0.0819202	-1	-1.15665e-06		133	0.0393529	0.0819202	-1	-7.44775e-06
131	-0.257511	-0.0272666	-2	-6.99258e-06		131	-0.264171	-0.0307639	-2	-5.3238e-06		134	0.0401904	0.0739073	-1	9.04199e-06		134	0.0401904	0.0739073	-1	1.13125e-06		134	0.0396294	0.0739111	-1	-6.41088e-06		134	0.0396294	0.0739111	-1	-7.54213e-06
132	-0.257456	-0.0379678	-2	-6.21362e-06		132	-0.264115	-0.0414651	-2	-4.60604e-06		135	0.0401977	0.0663115	-1	2.20909e-06		135	0.0401977	0.0663115	-1	-7.8713e-06		135	0.0396367	0.0663153	-1	-1.6991e-05		135	0.0396367	0.0663153	-1	-9.1197e-06
133	-0.2574	-0.0486682	-2	-3.93958e-06		133	-0.264059	-0.0521654	-2	-3.83338e-06		136	0.0404747	0.0580743	-1	2.96687e-07		136	0.0404747	0.0580743	-1	-1.74357e-05		136	0.0399137	0.058078	-1	-1.79034e-05		136	0.0399137	0.058078	-1	-4.677e-07
134	-0.257345	-0.0593685	-2	-1.26968e-06		134	-0.264026	-0.0628809	-2	-2.08346e-06		137	0.0401977	0.050539	-1	3.99962e-06		137	0.0401977	0.050539	-1	-1.48571e-05		137	0.039638	0.0505386	-1	-1.60031e-05		137	0.039638	0.0505386	-1	-1.146e-06
135	-0.257289	-0.0700688	-2	1.03766e-06		135	-0.264015	-0.0736112	-2	-3.65087e-07		138	0.0401976	0.0425591	-1	1.74437e-05		138	0.0401976	0.0425591	-1	-2.69911e-07		138	0.0396379	0.0425586	-1	-1.16033e-05		138	0.0396379	0.0425586	-1	-1.13334e-05
136	-0.257271	-0.0807948	-2	1.17619e-06		136	-0.264004	-0.0843414	-2	1.44751e-06		139	0.0401977	0.034641	-1	1.79989e-05		139	0.0401977	0.034641	-1	8.27821e-07		139	0.039638	0.0346405	-1	-1.29575e-05		139	0.039638	0.0346405	-1	-1.37853e-05
137	-0.25726	-0.0915251	-2	3.73004e-07		137	-0.263994	-0.0950717	-2	1.71764e-06		140	0.0406323	0.0267507	-1	7.29095e-06		140	0.0406323	0.0267507	-1	-8.4982e-06		140	0.0400726	0.0267502	-1	-1.80762e-05		140	0.0400726	0.0267502	-1	-9.578e-06
138	-0.257249	-0.102255	-2	-9.47478e-07		138	-0.263982	-0.105802	-2	-1.16216e-07		141	0.0408998	0.0189197	-1	3.79095e-06		141	0.0408998	0.0189197	-1	-1.53892e-05		141	0.0403401	0.0189192	-1	-1.87009e-05		141	0.0403401	0.0189192	-1	-3.3117e-06
139	-0.257238	-0.112987	-2	-1.15103e-06		139	-0.263971	-0.116533	-2	-5.67942e-06		142	0.0407103	0.0107811	-1	5.99632e-06		142	0.0407103	0.0107811	-1	-1.22828e-05		142	0.0401506	0.0107806	-1	-8.41441e-06		142	0.0401506	0.0107806	-1	3.86839e-06
140	-0.25727	-0.123724	-2	-4.85261e-07		140	-0.26396	-0.127263	-2	-8.67955e-06		143	0.0408776	0.00293011	-1	1.58826e-05		143	0.0408776	0.00293011	-1	3.97253e-07		143	0.040318	0.00292964	-1	4.59489e-06		143	0.040318	0.00292964	-1	4.19764e-06
141	-0.257339	-0.134467	-2	-8.91071e-07		141	-0.264009	-0.138003	-2	-1.04105e-05		144	0.0408665	-0.00494381	-1	1.7157e-05		144	0.0408665	-0.00494381	-1	8.74427e-07		144	0.0403067	-0.00494429	-1	1.60581e-05		144	0.0403067	-0.00494429	-1	1.51837e-05
142	-0.257407	-0.14521	-2	-8.54873e-07		142	-0.264078	-0.148746	-2	-8.45283e-06		145	0.0413284	-0.0129948	-1	7.62361e-06		145	0.0413284	-0.0129948	-1	-8.90376e-06		145	0.04077	-0.0129957	-1	1.45087e-05		145	0.04077	-0.0129957	-1	2.34125e-05
143	-0.257476	-0.155953	-2	1.27553e-07		143	-0.264147	-0.159489	-2	2.80707e-06		146	0.0410799	-0.0206475	-1	1.60468e-06		146	0.0410799	-0.0206475	-1	-1.35852e-05		146	0.0405214	-0.0206484	-1	1.50874e-07		146	0.0405214	-0.0206484	-1	1.37361e-05
144	-0.257545	-0.166696	-2	9.99639e-07		144	-0.264215	-0.170232	-2	1.09521e-05		147	0.0410987	-0.0285311	-1	2.88938e-06		147	0.0410987	-0.0285311	-1	-1.12388e-05		147	0.0405402	-0.028532	-1	-8.99774e-06		147	0.0405402	-0.028532	-1	2.24106e-06
145	-0.257613	-0.177439	-2	1.21173e-06		145	-0.264284	-0.180975	-2	1.12636e-05		148	0.0418295	-0.0363739	-1	4.37363e-06		148	0.0418295	-0.0363739	-1	-3.21759e-06		148	0.0412711	-0.0363748	-1	-1.02925e-05		148	0.0412711	-0.0363748	-1	-7.07491e-06
146	-0.25766	-0.18817	-2	1.77821e-06		146	-0.264326	-0.191703	-2	2.90723e-06		149	0.0418391	-0.0449868	-1	7.41869e-06		149	0.0418391	-0.0449868	-1	5.46104e-06		149	0.0412807	-0.0449877	-1	-2.00307e-06		149	0.0412807	-0.0449877	-1	-7.46411e-06
147	-0.25765	-0.198864	-2	3.77334e-06		147	-0.264316	-0.202396	-2	-7.05874e-06		150	0.0418575	-0.0527452	-1	3.07798e-06		150	0.0418575	-0.0527452	-1	4.51856e-06		150	0.0412991	-0.0527461	-1	-1.87424e-06		150	0.0412991	-0.0527461	-1	-6.3928e-06
148	-0.248449	0.0529874	-2	-1.67269e-06		148	-0.255125	0.0494888	-2	-1.02992e-06		151	0.0420558	-0.0611644	-1	-5.07849e-06		151	0.0420558	-0.0611644	-1	-7.66656e-07		151	0.0414974	-0.0611653	-1	-4.71171e-06		151	0.0414974	-0.0611653	-1	-3.94505e-06
149	-0.248436	0.0422851	-2	-2.5904e-06		149	-0.255108	0.0387868	-2	-4.24649e-07		152	0.0422414	-0.0690396	-1	-6.00671e-06		152	0.0422414	-0.0690396	-1	-3.95725e-06		152	0.0416827	-0.0690407	-1	-2.88026e-06		152	0.0416827	-0.0690407	-1	1.07699e-06
150	-0.248393	0.0315842	-2	-2.87162e-06		150	-0.255052	0.0280865	-2	5.33518e-07		153	0.0422269	-0.0769195	-1	-2.00304e-07		153	0.0422269	-0.0769195	-1	-3.42385e-06		153	0.0416684	-0.0769206	-1	1.76759e-06		153	0.0416684	-0.0769206	-1	5.19144e-06
151	-0.248337	0.0208838	-2	-3.45368e-06		151	-0.254997	0.0173862	-2	6.02156e-07		229	0.101249	0.109979	-1	4.60764e-06		229	0.101249	0.109979	-1	9.75612e-06		229	0.100688	0.109983	-1	8.23808e-06		229	0.100688	0.109983	-1	-1.51804e-06
152	-0.248282	0.0101825	-2	-3.81977e-06		152	-0.254941	0.00668486	-2	5.07983e-07		230	0.101508	0.101923	-1	8.54075e-06		230	0.101508	0.101923	-1	1.04171e-05		230	0.100948	0.101922	-1	7.93138e-06		230	0.100948	0.101922	-1	-2.48572e-06
153	-0.248226	-0.000517926	-2	-4.81573e-06		153	-0.254885	-0.00401547	-2	9.28925e-07		231	0.101586	0.0938874	-1	1.06996e-05		231	0.101586	0.0938874	-1	4.12334e-06		231	0.101027	0.0938871	-1	4.5276e-06		231	0.101027	0.0938871	-1	4.0426e-07
154	-0.24817	-0.0112184	-2	-6.0384e-06		154	-0.25483	-0.0147158	-2	1.22204e-06		232	0.101308	0.0858941	-1	9.50133e-06		232	0.101308	0.0858941	-1	-3.94141e-06		232	0.100748	0.0858938	-1	1.86775e-08		232	0.100748	0.0858938	-1	3.96009e-06
155	-0.248115	-0.0219187	-2	-6.83812e-06		155	-0.254774	-0.0254162	-2	2.79256e-06		233	0.101308	0.078063	-1	4.2235e-06		233	0.101308	0.078063	-1	-9.53219e-06		233	0.100748	0.0780627	-1	-1.36585e-06		233	0.100748	0.0780627	-1	8.16634e-06
156	-0.248059	-0.0326191	-2	-6.07725e-06		156	-0.254718	-0.0361165	-2	2.97759e-06		234	0.101564	0.0701276	-1	3.68363e-06		234	0.101564	0.0701276	-1	-1.03509e-05		234	0.101004	0.0701272	-1	-2.09328e-06		234	0.101004	0.0701272	-1	8.25762e-06
157	-0.248003	-0.0433196	-2	-3.19323e-06		157	-0.254663	-0.0468168	-2	1.70069e-06		235	0.101553	0.0625997	-1	3.17769e-06		235	0.101553	0.0625997	-1	-1.37103e-05		235	0.100993	0.0625993	-1	-8.44552e-06		235	0.100993	0.0625993	-1	5.26478e-06
158	-0.247948	-0.0540199	-2	4.80053e-07		158	-0.254607	-0.0575172	-2	9.32323e-07		236	0.101809	0.0544381	-1	-1.82846e-06		236	0.101809	0.0544381	-1	-2.41268e-05		236	0.101249	0.0544377	-1	-1.94598e-05		236	0.101249	0.0544377	-1	4.667e-06
159	-0.247892	-0.0647204	-2	1.33505e-06		159	-0.254551	-0.0682176	-2	9.6243e-07		237	0.101531	0.0469101	-1	-7.66655e-06		237	0.101531	0.0469101	-1	-3.40931e-05		237	0.100971	0.0469097	-1	-2.6291e-05		237	0.100971	0.0469097	-1	7.8021e-06
160	-0.247836	-0.0754217	-2	1.25236e-06		160	-0.254502	-0.078923	-2	1.54837e-06		238	0.101531	0.0389311	-1	-4.94027e-06		238	0.101531	0.0389311	-1	-3.44327e-05		238	0.100971	0.0389307	-1	-2.66381e-05		238	0.100971	0.0389307	-1	7.7946e-06
161	-0.247781	-0.0861222	-2	2.2666e-07		161	-0.254491	-0.0896534	-2	3.26649e-06		239	0.101531	0.0310139	-1	4.43528e-06		239	0.101531	0.0310139	-1	-2.6587e-05		239	0.100971	0.0310135	-1	-2.35862e-05		239	0.100971	0.0310135	-1	3.0008e-06
162	-0.247747	-0.0968372	-2	-8.34427e-07		162	-0.25448	-0.100384	-2	5.96604e-06		240	0.101965	0.0231246	-1	1.29412e-05		240	0.101965	0.0231246	-1	-1.62224e-05		240	0.101406	0.0231241	-1	-1.91093e-05		240	0.101406	0.0231241	-1	-2.8869e-06
163	-0.247783	-0.107575	-2	-1.11389e-06		163	-0.254469	-0.111114	-2	6.15017e-06		241	0.102233	0.0152946	-1	1.33585e-05		241	0.102233	0.0152946	-1	-1.52649e-05		241	0.101673	0.0152941	-1	-1.67363e-05		241	0.101673	0.0152941	-1	-1.4714e-06
164	-0.247852	-0.118318	-2	-1.16695e-06		164	-0.254523	-0.121855	-2	3.87199e-07		242	0.102043	0.00715691	-1	3.91035e-06		242	0.102043	0.00715691	-1	-2.35273e-05		242	0.101483	0.00715645	-1	-2.08088e-05		242	0.101483	0.00715645	-1	2.7185e-06
165	-0.247921	-0.129062	-2	-2.72009e-06		165	-0.254591	-0.132598	-2	-6.07714e-06		243	0.102211	-0.000693086	-1	-6.57639e-06		243	0.102211	-0.000693086	-1	-2.89908e-05		243	0.101651	-0.000693564	-1	-3.50116e-05		243	0.101651	-0.000693564	-1	-6.0208e-06
166	-0.247989	-0.139805	-2	-3.28418e-06		166	-0.25466	-0.143341	-2	-1.14524e-05		244	0.102199	-0.00856605	-1	-6.82716e-06		244	0.102199	-0.00856605	-1	-2.99507e-05		244	0.10164	-0.00856654	-1	-3.86334e-05		244	0.10164	-0.00856654	-1	-8.6827e-06
167	-0.248058	-0.150549	-2	-3.37628e-06		167	-0.254729	-0.154085	-2	-1.13849e-05		245	0.102645	-0.016611	-1	-1.7887e-06		245	0.102645	-0.016611	-1	-2.25248e-05		245	0.102086	-0.0166115	-1	-2.95584e-05		245	0.102086	-0.0166115	-1	-7.0336e-06
168	-0.248127	-0.161292	-2	-2.85724e-06		168	-0.254797	-0.164828	-2	-4.30544e-06		246	0.102378	-0.0242569	-1	-1.63237e-06		246	0.102378	-0.0242569	-1	-1.33954e-05		246	0.101818	-0.0242574	-1	-1.72928e-05		246	0.101818	-0.0242574	-1	-3.8974e-06
169	-0.248195	-0.172035	-2	-2.62261e-06		169	-0.254866	-0.175571	-2	8.88905e-06		247	0.102378	-0.0321336	-1	-4.69772e-07		247	0.102378	-0.0321336	-1	-1.19723e-05		247	0.101818	-0.0321342	-1	-1.21932e-05		247	0.101818	-0.0321342	-1	-2.209e-07
170	-0.248253	-0.182771	-2	-1.93519e-06		170	-0.254918	-0.186304	-2	1.1971e-05		248	0.103091	-0.0399701	-1	1.17812e-06		248	0.103091	-0.0399701	-1	-9.11749e-06		248	0.102532	-0.0399706	-1	3.60351e-06		248	0.102532	-0.0399706	-1	1.2721e-05
171	-0.248242	-0.193465	-2	-2.51146e-07		171	-0.254908	-0.196998	-2	1.01277e-05		249	0.10308	-0.0485754	-1	2.21279e-06		249	0.10308	-0.0485754	-1	-5.79843e-06		249	0.10252	-0.048576	-1	1.29634e-05		249	0.10252	-0.048576	-1	1.87618e-05
172	-0.248232	-0.204159	-2	7.17409e-06		172	-0.254898	-0.207692	-2	6.76795e-07		250	0.10308	-0.0563271	-1	7.93636e-06		250	0.10308	-0.0563271	-1	-4.06385e-07		250	0.10252	-0.0563277	-1	1.14437e-05		250	0.10252	-0.0563277	-1	1.18501e-05
173	-0.239026	0.0476514	-2	-2.64654e-06		173	-0.245691	0.0441361	-2	2.30913e-06		251	0.103259	-0.064739	-1	8.68359e-06		251	0.103259	-0.064739	-1	8.39325e-06		251	0.102699	-0.0647396	-1	1.19605e-05		251	0.102699	-0.0647396	-1	3.56725e-06
174	-0.239023	0.0369565	-2	-2.83299e-06		174	-0.245663	0.0334308	-2	2.76942e-06		252	0.103438	-0.0726114	-1	4.27287e-06		252	0.103438	-0.0726114	-1	7.27644e-06		252	0.10288	-0.0726124	-1	9.77667e-06		252	0.10288	-0.0726124	-1	2.50023e-06
175	-0.238988	0.0262035	-2	-3.39364e-06		175	-0.245607	0.0227306	-2	3.56622e-06		254	0.0871775	0.109567	-1	7.21334e-06		254	0.0871775	0.109567	-1	6.01246e-06		254	0.0866166	0.109571	-1	1.29046e-05		254	0.0866166	0.109571	-1	6.89214e-06
176	-0.238932	0.0155033	-2	-3.29629e-06		176	-0.245551	0.0120304	-2	3.75453e-06		255	0.0874541	0.101449	-1	3.21112e-06		255	0.0874541	0.101449	-1	4.6454e-07		255	0.0868931	0.101452	-1	2.13954e-06		255	0.0868931	0.101452	-1	1.675e-06
177	-0.238876	0.00480302	-2	-3.01696e-06		177	-0.245495	0.00133024	-2	4.2545e-06		256	0.087543	0.093374	-1	-5.25295e-06		256	0.087543	0.093374	-1	-3.25929e-06		256	0.0869833	0.0933737	-1	-7.22342e-06		256	0.0869833	0.0933737	-1	-3.96413e-06
178	-0.23882	-0.00589723	-2	-2.64502e-06		178	-0.245439	-0.00936995	-2	4.99824e-06		257	0.0872641	0.0853804	-1	-7.87848e-06		257	0.0872641	0.0853804	-1	-2.686e-06		257	0.0867044	0.0853801	-1	-7.74231e-06		257	0.0867044	0.0853801	-1	-5.05631e-06
179	-0.238764	-0.0165975	-2	-9.54422e-07		179	-0.245383	-0.0200702	-2	5.6747e-06		258	0.0872642	0.0775491	-1	-8.92035e-06		258	0.0872642	0.0775491	-1	3.84469e-06		258	0.0867045	0.0775487	-1	-1.72523e-06		258	0.0867045	0.0775487	-1	-5.56992e-06
180	-0.238708	-0.0272978	-2	8.79643e-07		180	-0.245327	-0.0307703	-2	6.03415e-06		259	0.0875207	0.0696133	-1	-9.62077e-06		259	0.0875207	0.0696133	-1	4.88667e-06		259	0.0869609	0.0696129	-1	3.36117e-06		259	0.0869609	0.0696129	-1	-1.5255e-06
181	-0.238652	-0.037999	-2	3.64839e-06		181	-0.245271	-0.0414715	-2	5.5942e-06		260	0.0875095	0.0620852	-1	-1.29163e-05		260	0.0875095	0.0620852	-1	5.11462e-06		260	0.0869498	0.0620848	-1	3.06678e-06		260	0.0869498	0.0620848	-1	-2.04784e-06
182	-0.238596	-0.0486992	-2	4.16882e-06		182	-0.245215	-0.0521717	-2	3.27351e-06		261	0.0877659	0.0539233	-1	-2.29892e-05		261	0.0877659	0.0539233	-1	1.18412e-06		261	0.0872061	0.0539229	-1	-2.02482e-06		261	0.0872061	0.0539229	-1	-3.20894e-06
183	-0.23854	-0.0593995	-2	2.66373e-06		183	-0.245159	-0.0628719	-2	1.61376e-06		262	0.0874872	0.046395	-1	-2.30038e-05		262	0.0874872	0.046395	-1	-3.76331e-06		262	0.0869274	0.0463945	-1	-2.28363e-06		262	0.0869274	0.0463945	-1	1.47968e-06
184	-0.238484	-0.0700997	-2	8.17202e-07		184	-0.245103	-0.0735721	-2	9.10028e-07		263	0.0874871	0.0384157	-1	-8.95573e-06		263	0.0874871	0.0384157	-1	-1.14131e-05		263	0.0869273	0.0384153	-1	1.58602e-06		263	0.0869273	0.0384153	-1	1.29991e-05
185	-0.238428	-0.0808	-2	-8.79904e-07		185	-0.245047	-0.0842723	-2	8.47528e-07		264	0.0874872	0.0304983	-1	-6.66484e-06		264	0.0874872	0.0304983	-1	-4.40943e-06		264	0.0869273	0.0304978	-1	3.29675e-06		264	0.0869273	0.0304978	-1	7.70618e-06
186	-0.238372	-0.0915003	-2	-1.03116e-06		186	-0.244991	-0.0949725	-2	3.16662e-06		265	0.0879218	0.0226086	-1	-1.24873e-05		265	0.0879218	0.0226086	-1	-6.98849e-06		265	0.087362	0.0226082	-1	4.8561e-06		265	0.087362	0.0226082	-1	1.18446e-05
187	-0.238357	-0.102237	-2	-5.38861e-07		187	-0.245035	-0.10571	-2	7.5575e-06		266	0.0881893	0.0147783	-1	-1.30614e-05		266	0.0881893	0.0147783	-1	-3.67884e-06		266	0.0876296	0.0147779	-1	8.90559e-06		266	0.0876296	0.0147779	-1	1.25844e-05
188	-0.238403	-0.112982	-2	-2.52732e-08		188	-0.245103	-0.116456	-2	1.04522e-05		267	0.0879998	0.00664035	-1	-1.2649e-05		267	0.0879998	0.00664035	-1	-2.07641e-06		267	0.0874401	0.00663989	-1	1.60844e-05		267	0.0874401	0.00663989	-1	1.81608e-05
189	-0.238471	-0.123726	-2	4.15904e-08		189	-0.245171	-0.127201	-2	1.07428e-05		268	0.0881671	-0.00120994	-1	-3.00541e-06		268	0.0881671	-0.00120994	-1	1.96226e-06		268	0.0876073	-0.00121042	-1	1.84302e-05		268	0.0876073	-0.00121042	-1	1.64679e-05
190	-0.238539	-0.134471	-2	-1.0505e-06		190	-0.245239	-0.137945	-2	2.76656e-06		269	0.0881559	-0.00908319	-1	-2.38939e-05		269	0.0881559	-0.00908319	-1	2.97059e-05		269	0.0875962	-0.00908368	-1	1.83196e-05		269	0.0875962	-0.00908368	-1	-1.13863e-05
191	-0.238607	-0.145216	-2	-2.89996e-06		191	-0.245307	-0.14869	-2	-9.24096e-06		270	0.0886019	-0.0171285	-1	-1.02549e-05		270	0.0886019	-0.0171285	-1	2.9413e-05		270	0.0880421	-0.017129	-1	1.38051e-05		270	0.0880421	-0.017129	-1	-1.56079e-05
192	-0.238675	-0.155961	-2	-3.11758e-06		192	-0.245375	-0.159435	-2	-1.19792e-05		271	0.0883344	-0.0247746	-1	7.78333e-06		271	0.0883344	-0.0247746	-1	2.84064e-05		271	0.0877747	-0.0247751	-1	8.68095e-06		271	0.0877747	-0.0247751	-1	-1.97254e-05
193	-0.238743	-0.166706	-2	-3.00277e-06		193	-0.245443	-0.17018	-2	-8.64633e-06		272	0.0883343	-0.0326516	-1	7.86086e-06		272	0.0883343	-0.0326516	-1	1.66783e-05		272	0.0877746	-0.0326522	-1	4.92424e-06		272	0.0877746	-0.0326522	-1	-1.17541e-05
194	-0.238811	-0.177451	-2	-3.14595e-06		194	-0.24551	-0.180924	-2	3.42294e-06		273	0.0890479	-0.0404884	-1	-8.91762e-06		273	0.0890479	-0.0404884	-1	2.15987e-06		273	0.0884882	-0.0404889	-1	-2.99931e-06		273	0.0884882	-0.0404889	-1	-5.15918e-06
195	-0.238827	-0.188146	-2	-2.76119e-06		195	-0.245502	-0.1916	-2	1.16353e-05		274	0.0890368	-0.0490941	-1	-1.18399e-05		274	0.0890368	-0.0490941	-1	-8.37666e-06		274	0.0884771	-0.0490946	-1	-1.06091e-05		274	0.0884771	-0.0490946	-1	-2.23244e-06
196	-0.238819	-0.198817	-2	-1.05708e-07		196	-0.245491	-0.202294	-2	1.54224e-05		275	0.0892437	-0.0652672	-1	1.54459e-06		275	0.0892437	-0.0652672	-1	-1.60841e-06		275	0.0886853	-0.0652682	-1	5.30424e-07		275	0.0886853	-0.0652682	-1	2.13883e-06
197	-0.229623	0.0530313	-2	-1.31747e-06		197	-0.236285	0.0495114	-2	3.47902e-06		276	0.0894293	-0.0731417	-1	7.55619e-06		276	0.0894293	-0.0731417	-1	6.38036e-06		276	0.0888709	-0.0731427	-1	1.58244e-05		276	0.0888709	-0.0731427	-1	9.44404e-06
198	-0.229624	0.0423485	-2	-6.52986e-07		198	-0.236286	0.0388286	-2	3.04878e-06		277	0.0894775	-0.0573362	-1	-6.93643e-06		277	0.0894775	-0.0573362	-1	-9.56476e-06		277	0.0889191	-0.0573371	-1	-1.16759e-05		277	0.0889191	-0.0573371	-1	-2.11114e-06
199	-0.22961	0.0316144	-2	4.40492e-08		199	-0.236262	0.0280578	-2	2.89776e-06		279	0.0742247	0.109707	-1	1.57132e-07		279	0.0742247	0.109707	-1	-1.55062e-06		279	0.0736637	0.109711	-1	4.62491e-06		279	0.0736637	0.109711	-1	6.17553e-06
200	-0.229585	0.020837	-2	1.37157e-06		200	-0.236211	0.0173446	-2	3.10737e-06		280	0.0745013	0.101588	-1	-4.88103e-06		280	0.0745013	0.101588	-1	-4.57092e-06		280	0.0739403	0.101592	-1	-1.11854e-05		280	0.0739403	0.101592	-1	-6.61448e-06
201	-0.229536	0.0101162	-2	2.3975e-06		201	-0.236155	0.00664333	-2	3.15469e-06		281	0.0745994	0.0934801	-1	-6.57897e-06		281	0.0745994	0.0934801	-1	-2.96993e-06		281	0.0740386	0.0934839	-1	-1.05814e-05		281	0.0740386	0.0934839	-1	-7.61147e-06
202	-0.22948	-0.000584155	-2	3.5652e-06		202	-0.236099	-0.00405694	-2	3.39572e-06		282	0.0743384	0.0854219	-1	6.58488e-07		282	0.0743384	0.0854219	-1	6.22169e-06		282	0.0737786	0.0854215	-1	2.86093e-06		282	0.0737786	0.0854215	-1	-3.36076e-06
203	-0.229424	-0.0112845	-2	4.73228e-06		203	-0.236043	-0.0147572	-2	4.32546e-06		283	0.0743384	0.0775903	-1	1.18163e-05		283	0.0743384	0.0775903	-1	1.32559e-05		283	0.0737787	0.0775899	-1	1.27727e-05		283	0.0737787	0.0775899	-1	-4.832e-07
204	-0.229368	-0.0219849	-2	6.17768e-06		204	-0.235987	-0.0254575	-2	4.57398e-06		284	0.0745949	0.0696543	-1	1.55214e-05		284	0.0745949	0.0696543	-1	1.59349e-05		284	0.0740351	0.0696539	-1	1.24567e-05		284	0.0740351	0.0696539	-1	-3.4782e-06
205	-0.229312	-0.0326852	-2	6.72743e-06		205	-0.235931	-0.0361578	-2	4.37975e-06		285	0.0745837	0.0621259	-1	1.62531e-05		285	0.0745837	0.0621259	-1	1.56201e-05		285	0.0740239	0.0621255	-1	1.15424e-05		285	0.0740239	0.0621255	-1	-4.0777e-06
206	-0.229256	-0.0433856	-2	5.94821e-06		206	-0.235875	-0.0468581	-2	3.51251e-06		286	0.0748401	0.0539638	-1	1.85516e-05		286	0.0748401	0.0539638	-1	1.95553e-05		286	0.0742803	0.0539634	-1	1.3809e-05		286	0.0742803	0.0539634	-1	-5.7463e-06
207	-0.2292	-0.0540859	-2	2.996e-06		207	-0.235819	-0.0575584	-2	1.52553e-06		287	0.0745613	0.0464353	-1	2.93796e-05		287	0.0745613	0.0464353	-1	2.70434e-05		287	0.0740016	0.0464348	-1	1.57172e-05		287	0.0740016	0.0464348	-1	-1.13262e-05
208	-0.229144	-0.0647862	-2	-8.01799e-07		208	-0.235763	-0.0682587	-2	1.0432e-07		288	0.0745613	0.0384558	-1	3.13504e-05		288	0.0745613	0.0384558	-1	3.19282e-05		288	0.0740016	0.0384553	-1	1.78637e-05		288	0.0740016	0.0384553	-1	-1.40645e-05
209	-0.229088	-0.0754875	-2	-3.08398e-06		209	-0.235707	-0.0789599	-2	-2.00438e-06		289	0.0745613	0.0305381	-1	2.96393e-05		289	0.0745613	0.0305381	-1	2.35143e-05		289	0.0740016	0.0305377	-1	6.56047e-06		289	0.0740016	0.0305377	-1	-1.69538e-05
210	-0.229036	-0.0861916	-2	-2.31587e-06		210	-0.235651	-0.0896602	-2	-4.29009e-06		290	0.074996	0.0226482	-1	2.14356e-05		290	0.074996	0.0226482	-1	1.87149e-05		290	0.0744363	0.0226478	-1	3.59819e-06		290	0.0744363	0.0226478	-1	-1.51167e-05
211	-0.229023	-0.0969301	-2	-7.53675e-07		211	-0.235636	-0.100398	-2	-2.93524e-06		291	0.0752635	0.0148177	-1	1.83566e-05		291	0.0752635	0.0148177	-1	1.82426e-05		291	0.0747037	0.0148172	-1	5.25798e-06		291	0.0747037	0.0148172	-1	-1.29846e-05
212	-0.229009	-0.107669	-2	2.53583e-06		212	-0.235645	-0.111138	-2	5.48834e-06		292	0.075074	0.00667949	-1	3.10966e-05		292	0.075074	0.00667949	-1	2.10511e-05		292	0.0745143	0.00667902	-1	1.80108e-05		292	0.0745143	0.00667902	-1	-3.0403e-06
213	-0.229013	-0.118409	-2	4.24193e-06		213	-0.235712	-0.121883	-2	1.2183e-05		293	0.0752413	-0.00117102	-1	3.33187e-05		293	0.0752413	-0.00117102	-1	2.95783e-05		293	0.0746815	-0.0011715	-1	2.02945e-05		293	0.0746815	-0.0011715	-1	-9.2838e-06
214	-0.229081	-0.129153	-2	2.95395e-06		214	-0.23578	-0.132628	-2	1.36581e-05		294	0.0752301	-0.0090445	-1	2.93267e-05		294	0.0752301	-0.0090445	-1	2.99001e-05		294	0.0746704	-0.00904499	-1	1.50672e-05		294	0.0746704	-0.00904499	-1	-1.48329e-05
215	-0.229149	-0.139898	-2	1.49213e-06		215	-0.235848	-0.143373	-2	1.01753e-05		295	0.075676	-0.01709	-1	2.02187e-05		295	0.075676	-0.01709	-1	2.94001e-05		295	0.0751163	-0.0170905	-1	1.26752e-05		295	0.0751163	-0.0170905	-1	-1.67249e-05
216	-0.229217	-0.150644	-2	6.84814e-07		216	-0.235916	-0.154118	-2	-1.72414e-06		296	0.0754086	-0.0247364	-1	1.88357e-05		296	0.0754086	-0.0247364	-1	1.98268e-05		296	0.0748489	-0.0247369	-1	1.36297e-05		296	0.0748489	-0.0247369	-1	-6.1971e-06
217	-0.229285	-0.161389	-2	2.99603e-07		217	-0.235984	-0.164863	-2	-1.26933e-05		297	0.0754085	-0.0326136	-1	1.72033e-05		297	0.0754085	-0.0326136	-1	1.66349e-05		297	0.0748488	-0.0326142	-1	1.66911e-05		297	0.0748488	-0.0326142	-1	5.62e-08
218	-0.229352	-0.172134	-2	-8.46518e-07		218	-0.236052	-0.175608	-2	-1.27117e-05		298	0.0761221	-0.0404506	-1	1.12448e-05		298	0.0761221	-0.0404506	-1	1.32308e-05		298	0.0755634	-0.0404515	-1	1.46649e-05		298	0.0755634	-0.0404515	-1	1.4341e-06
219	-0.229405	-0.182864	-2	-2.3091e-06		219	-0.236081	-0.186315	-2	-3.15042e-06		299	0.0761316	-0.049063	-1	3.20705e-06		299	0.0761316	-0.049063	-1	7.53554e-06		299	0.0755731	-0.0490639	-1	3.99999e-06		299	0.0755731	-0.0490639	-1	-3.53555e-06
220	-0.229398	-0.193536	-2	-1.9786e-06		220	-0.236073	-0.196986	-2	1.04184e-05		300	0.07615	-0.0568209	-1	-5.48008e-06		300	0.07615	-0.0568209	-1	-2.22983e-06		300	0.0755914	-0.0568219	-1	-1.12598e-05		300	0.0755914	-0.0568219	-1	-9.02997e-06
221	-0.22939	-0.204207	-2	-8.18384e-07		221	-0.236065	-0.207657	-2	1.7257e-05		301	0.0763482	-0.0652396	-1	-5.56749e-06		301	0.0763482	-0.0652396	-1	-3.97901e-06		301	0.0757899	-0.0652406	-1	-1.43143e-05		301	0.0757899	-0.0652406	-1	-1.03353e-05
222	-0.220222	0.0477274	-2	7.77348e-07		222	-0.226884	0.0442075	-2	1.51692e-06		302	0.0765314	-0.0731173	-1	4.58844e-07		302	0.0765314	-0.0731173	-1	-1.18337e-06		302	0.0759729	-0.0731185	-1	-1.04551e-05		302	0.0759729	-0.0731185	-1	-9.27173e-06
223	-0.220223	0.0370446	-2	2.0218e-06		223	-0.226876	0.0334922	-2	5.59002e-07		303	0.0598731	0.110719	-1	-2.73417e-06		303	0.0598731	0.110719	-1	-1.07913e-06		303	0.0593122	0.110723	-1	4.76386e-06		303	0.0593122	0.110723	-1	5.84299e-06
224	-0.220198	0.0262713	-2	2.98153e-06		224	-0.22685	0.0227147	-2	-1.8863e-06		304	0.0601497	0.1026	-1	-3.70731e-06		304	0.0601497	0.1026	-1	-1.61618e-06		304	0.0595887	0.102603	-1	-6.93227e-06		304	0.0595887	0.102603	-1	-5.31609e-06
225	-0.220173	0.0154937	-2	3.20091e-06		225	-0.226816	0.0119575	-2	-2.44229e-06		305	0.0602478	0.0944914	-1	-5.72837e-08		305	0.0602478	0.0944914	-1	-3.82102e-07		305	0.0596869	0.0944952	-1	-6.22927e-07		305	0.0596869	0.0944952	-1	-2.40825e-07
226	-0.220142	0.00472995	-2	3.87248e-06		226	-0.22676	0.00125711	-2	-2.68587e-06		306	0.059988	0.0864282	-1	4.62339e-06		306	0.059988	0.0864282	-1	1.35186e-06		306	0.0594271	0.086432	-1	2.18223e-05		306	0.0594271	0.086432	-1	2.04704e-05
227	-0.220086	-0.00597047	-2	4.69915e-06		227	-0.226704	-0.00944325	-2	-2.44321e-06		307	0.0600073	0.0785265	-1	5.9508e-06		307	0.0600073	0.0785265	-1	1.11619e-06		307	0.0594464	0.0785303	-1	2.3387e-05		307	0.0594464	0.0785303	-1	2.22708e-05
228	-0.22003	-0.0166709	-2	5.35238e-06		228	-0.226648	-0.0201436	-2	-2.80348e-06		308	0.0602752	0.0705492	-1	-6.17492e-06		308	0.0602752	0.0705492	-1	-3.436e-06		308	0.0597154	0.0705487	-1	5.2635e-06		308	0.0597154	0.0705487	-1	8.6995e-06
229	-0.219973	-0.0273713	-2	5.73984e-06		229	-0.226592	-0.030844	-2	-3.72837e-06		309	0.060264	0.0630206	-1	-1.76233e-05		309	0.060264	0.0630206	-1	-1.2801e-05		309	0.0597042	0.0630202	-1	-6.98701e-06		309	0.0597042	0.0630202	-1	5.81399e-06
230	-0.219917	-0.0380727	-2	4.62153e-06		230	-0.226536	-0.0415453	-2	-3.65112e-06		310	0.0605203	0.0548583	-1	-2.21221e-05		310	0.0605203	0.0548583	-1	-1.87719e-05		310	0.0599606	0.0548578	-1	-1.488e-05		310	0.0599606	0.0548578	-1	3.8919e-06
231	-0.219861	-0.0487731	-2	8.40412e-07		231	-0.22648	-0.0522457	-2	-1.65287e-06		311	0.0602417	0.0473295	-1	-1.689e-05		311	0.0602417	0.0473295	-1	-1.26318e-05		311	0.0596818	0.0473291	-1	-1.4515e-05		311	0.0596818	0.0473291	-1	-1.8832e-06
232	-0.219805	-0.0594736	-2	-3.06233e-06		232	-0.226424	-0.0629461	-2	-1.0742e-06		312	0.0602416	0.0393498	-1	-1.06516e-05		312	0.0602416	0.0393498	-1	-3.17104e-06		312	0.0596818	0.0393494	-1	-1.36648e-05		312	0.0596818	0.0393494	-1	-1.04938e-05
233	-0.219749	-0.070174	-2	-3.96986e-06		233	-0.226368	-0.0736464	-2	-1.72781e-06		313	0.0602416	0.0314319	-1	-1.36701e-05		313	0.0602416	0.0314319	-1	-8.56114e-06		313	0.0596818	0.0314315	-1	-1.18551e-05		313	0.0596818	0.0314315	-1	-3.29396e-06
234	-0.219703	-0.0808831	-2	-3.53979e-06		234	-0.226317	-0.0843509	-2	-4.75952e-06		314	0.0606763	0.0235418	-1	-2.72695e-05		314	0.0606763	0.0235418	-1	-1.59399e-05		314	0.0601165	0.0235414	-1	-1.34099e-05		314	0.0601165	0.0235414	-1	2.53e-06
235	-0.219689	-0.0916217	-2	-1.71038e-06		235	-0.226303	-0.0950895	-2	-8.2669e-06		315	0.0609438	0.0157111	-1	-2.79813e-05		315	0.0609438	0.0157111	-1	-1.6793e-05		315	0.0603841	0.0157107	-1	-1.59999e-05		315	0.0603841	0.0157107	-1	7.931e-07
236	-0.219676	-0.10236	-2	8.32533e-07		236	-0.22629	-0.105828	-2	-1.12334e-05		316	0.0607543	0.00757269	-1	-1.61356e-05		316	0.0607543	0.00757269	-1	-1.13125e-05		316	0.0601946	0.00757222	-1	-1.10822e-05		316	0.0601946	0.00757222	-1	2.303e-07
237	-0.219662	-0.1131	-2	4.25718e-06		237	-0.226276	-0.116568	-2	-4.58366e-06		317	0.0609216	-0.000278041	-1	-1.14078e-05		317	0.0609216	-0.000278041	-1	-2.90436e-06		317	0.0603618	-0.000278518	-1	-6.96294e-06		317	0.0603618	-0.000278518	-1	-4.05858e-06
238	-0.219649	-0.123838	-2	4.2951e-06		238	-0.226323	-0.127311	-2	8.06353e-06		318	0.0609104	-0.00815174	-1	-1.50985e-05		318	0.0609104	-0.00815174	-1	-1.02283e-05		318	0.0603507	-0.00815223	-1	-1.79683e-05		318	0.0603507	-0.00815223	-1	-7.74e-06
239	-0.219691	-0.134581	-2	3.00237e-06		239	-0.226391	-0.138056	-2	1.46812e-05		319	0.0613564	-0.0161975	-1	-3.03606e-05		319	0.0613564	-0.0161975	-1	-1.8852e-05		319	0.0607966	-0.016198	-1	-3.73852e-05		319	0.0607966	-0.016198	-1	-1.85332e-05
240	-0.219759	-0.145327	-2	1.99094e-06		240	-0.226459	-0.148801	-2	1.36705e-05		320	0.0610889	-0.0238441	-1	-3.11878e-05		320	0.0610889	-0.0238441	-1	-1.87795e-05		320	0.0605292	-0.0238446	-1	-2.94765e-05		320	0.0605292	-0.0238446	-1	-1.0697e-05
241	-0.219827	-0.156071	-2	2.47435e-06		241	-0.226527	-0.159546	-2	1.56906e-06		321	0.0611031	-0.031726	-1	-1.32142e-05		321	0.0611031	-0.031726	-1	-8.20103e-06		321	0.0605447	-0.0317269	-1	-1.40793e-05		321	0.0605447	-0.0317269	-1	-5.87827e-06
242	-0.219895	-0.166817	-2	3.03724e-06		242	-0.226594	-0.170291	-2	-1.18567e-05		322	0.0618339	-0.0395686	-1	2.89007e-06		322	0.0618339	-0.0395686	-1	-2.57687e-06		322	0.0612755	-0.0395695	-1	4.54182e-06		322	0.0612755	-0.0395695	-1	7.11869e-06
243	-0.219963	-0.177562	-2	1.65167e-06		243	-0.22666	-0.181033	-2	-1.36295e-05		323	0.0618435	-0.0481812	-1	7.65607e-06		323	0.0618435	-0.0481812	-1	4.24113e-06		323	0.0612851	-0.0481821	-1	1.70693e-05		323	0.0612851	-0.0481821	-1	1.28282e-05
244	-0.219977	-0.188255	-2	-6.63278e-07		244	-0.226653	-0.191706	-2	-7.94645e-06		324	0.0618619	-0.0559394	-1	5.46401e-06		324	0.0618619	-0.0559394	-1	4.01694e-06		324	0.0613035	-0.0559403	-1	1.65428e-05		324	0.0613035	-0.0559403	-1	1.25259e-05
245	-0.219969	-0.198927	-2	-1.44599e-06		245	-0.226645	-0.202377	-2	3.73697e-06		325	0.0620602	-0.0643583	-1	-3.55927e-06		325	0.0620602	-0.0643583	-1	-7.57832e-07		325	0.0615018	-0.0643592	-1	3.31131e-06		325	0.0615018	-0.0643592	-1	4.06914e-06
246	-0.210819	0.0531074	-2	-7.44365e-07		246	-0.217481	0.0495875	-2	-1.37345e-06		326	0.0622422	-0.0722376	-1	-4.25861e-06		326	0.0622422	-0.0722376	-1	-3.78425e-06		326	0.0616837	-0.0722387	-1	-7.40635e-06		326	0.0616837	-0.0722387	-1	-3.6221e-06
247	-0.21082	0.0424244	-2	1.11182e-06		247	-0.217482	0.0389045	-2	-2.76472e-06		327	0.0458033	0.110304	-1	-4.50899e-06		327	0.0458033	0.110304	-1	-4.50474e-06		327	0.0452428	0.110307	-1	-3.91883e-06		327	0.0452428	0.110307	-1	5.8591e-07
248	-0.210811	0.0317066	-2	2.32095e-06		248	-0.217462	0.02815	-2	-3.83819e-06		328	0.0460783	0.102186	-1	-4.48819e-06		328	0.0460783	0.102186	-1	-2.73852e-06		328	0.0455174	0.10219	-1	-2.1805e-06		328	0.0455174	0.10219	-1	5.5802e-07
249	-0.210785	0.020929	-2	2.53012e-06		249	-0.217437	0.0173724	-2	-4.07404e-06		329	0.0461765	0.0940776	-1	-4.82993e-07		329	0.0461765	0.0940776	-1	2.71845e-06		329	0.0456155	0.0940814	-1	6.38164e-06		329	0.0456155	0.0940814	-1	3.66319e-06
250	-0.210759	0.0101504	-2	7.12839e-07		250	-0.217411	0.00659388	-2	-3.74956e-06		330	0.0459167	0.0860142	-1	4.22759e-06		330	0.0459167	0.0860142	-1	4.14784e-06		330	0.0453558	0.086018	-1	8.13524e-06		330	0.0453558	0.086018	-1	3.9874e-06
251	-0.210734	-0.00062721	-2	-2.89937e-08		251	-0.217365	-0.00413015	-2	-3.67047e-06		331	0.045936	0.0781124	-1	3.56017e-06		331	0.045936	0.0781124	-1	1.20871e-06		331	0.045375	0.0781162	-1	-4.65036e-07		331	0.045375	0.0781162	-1	-1.67375e-06
252	-0.21069	-0.0113578	-2	-2.28084e-07		252	-0.217309	-0.0148306	-2	-4.22559e-06		332	0.0462125	0.0701034	-1	-7.84939e-06		332	0.0462125	0.0701034	-1	-4.4363e-06		332	0.0456516	0.0701072	-1	-1.32535e-05		332	0.0456516	0.0701072	-1	-8.8172e-06
253	-0.210634	-0.0220583	-2	-7.39918e-07		253	-0.217253	-0.0255311	-2	-5.56222e-06		333	0.0462198	0.0625076	-1	-2.05806e-05		333	0.0462198	0.0625076	-1	-1.58372e-05		333	0.045659	0.0625114	-1	-2.29203e-05		333	0.045659	0.0625114	-1	-7.0831e-06
254	-0.210578	-0.0327588	-2	-4.00668e-06		254	-0.217196	-0.0362315	-2	-5.80761e-06		334	0.0464769	0.0543425	-1	-3.15837e-05		334	0.0464769	0.0543425	-1	-2.55332e-05		334	0.0459172	0.0543421	-1	-2.63947e-05		334	0.0459172	0.0543421	-1	-8.615e-07
255	-0.210522	-0.0434594	-2	-4.7716e-06		255	-0.21714	-0.0469319	-2	-4.72214e-06		335	0.0461983	0.0468136	-1	-2.00405e-05		335	0.0461983	0.0468136	-1	-1.52439e-05		335	0.0456385	0.0468132	-1	-2.04068e-05		335	0.0456385	0.0468132	-1	-5.1629e-06
256	-0.210466	-0.0541598	-2	-4.17882e-06		256	-0.217084	-0.0576324	-2	-1.655e-06		336	0.0461982	0.0388338	-1	-1.34016e-05		336	0.0461982	0.0388338	-1	-6.70037e-06		336	0.0456385	0.0388333	-1	-1.91551e-05		336	0.0456385	0.0388333	-1	-1.24547e-05
257	-0.21041	-0.0648604	-2	-3.53537e-06		257	-0.217028	-0.0683329	-2	9.24439e-07		337	0.0461982	0.0309157	-1	-1.626e-05		337	0.0461982	0.0309157	-1	-1.32801e-05		337	0.0456385	0.0309153	-1	-1.94125e-05		337	0.0456385	0.0309153	-1	-6.1324e-06
258	-0.210369	-0.0755754	-2	-2.21904e-06		258	-0.216982	-0.0790433	-2	1.1318e-06		338	0.0466329	0.0230255	-1	-2.97562e-05		338	0.0466329	0.0230255	-1	-2.08084e-05		338	0.0460731	0.023025	-1	-2.14494e-05		338	0.0460731	0.023025	-1	-6.41e-07
259	-0.210355	-0.0863141	-2	-1.47785e-06		259	-0.216969	-0.089782	-2	-2.30053e-06		339	0.0469004	0.0151946	-1	-2.97693e-05		339	0.0469004	0.0151946	-1	-2.25749e-05		339	0.0463407	0.0151941	-1	-1.68836e-05		339	0.0463407	0.0151941	-1	5.6913e-06
260	-0.210342	-0.0970528	-2	-2.52517e-07		260	-0.216955	-0.100521	-2	-1.1377e-05		340	0.0467109	0.00705598	-1	-1.72632e-05		340	0.0467109	0.00705598	-1	-1.46404e-05		340	0.046151	0.00705551	-1	2.03493e-06		340	0.046151	0.00705551	-1	1.66753e-05
261	-0.210328	-0.107791	-2	3.75877e-07		261	-0.216942	-0.111259	-2	-1.51535e-05		341	0.0468782	-0.00079491	-1	-1.20289e-05		341	0.0468782	-0.00079491	-1	-6.05734e-06		341	0.0463185	-0.000795388	-1	1.73364e-05		341	0.0463185	-0.000795388	-1	2.33937e-05
262	-0.210315	-0.11853	-2	1.03188e-06		262	-0.216928	-0.121998	-2	-1.56555e-05		342	0.046867	-0.00866878	-1	-1.52138e-05		342	0.046867	-0.00866878	-1	-1.34678e-05		342	0.0463073	-0.00866926	-1	1.5563e-05		342	0.0463073	-0.00866926	-1	2.90308e-05
263	-0.210301	-0.129269	-2	9.7144e-07		263	-0.216932	-0.132738	-2	-9.24271e-07		343	0.0473238	-0.016718	-1	-3.222e-05		343	0.0473238	-0.016718	-1	-2.17316e-05		343	0.0467654	-0.0167189	-1	-4.1892e-06		343	0.0467654	-0.0167189	-1	1.75424e-05
264	-0.2103	-0.140009	-2	4.55312e-07		264	-0.217	-0.143483	-2	1.24178e-05		344	0.0470752	-0.0243707	-1	-3.03109e-05		344	0.0470752	-0.0243707	-1	-1.94779e-05		344	0.0465169	-0.0243717	-1	-1.76229e-05		344	0.0465169	-0.0243717	-1	1.855e-06
265	-0.210368	-0.150755	-2	5.24368e-07		265	-0.217068	-0.154229	-2	1.41896e-05		345	0.047094	-0.0322543	-1	-1.27617e-05		345	0.047094	-0.0322543	-1	-8.95832e-06		345	0.0465357	-0.0322552	-1	-2.00295e-05		345	0.0465357	-0.0322552	-1	-1.10712e-05
266	-0.210436	-0.1615	-2	2.15209e-06		266	-0.217136	-0.164974	-2	7.44052e-06		346	0.0478248	-0.040097	-1	2.16046e-06		346	0.0478248	-0.040097	-1	-2.68453e-06		346	0.0472664	-0.0400979	-1	-1.0062e-05		346	0.0472664	-0.0400979	-1	-7.37747e-06
267	-0.210504	-0.172245	-2	3.17284e-06		267	-0.217204	-0.175719	-2	-7.68188e-06		347	0.0478344	-0.0487098	-1	5.4414e-06		347	0.0478344	-0.0487098	-1	4.46794e-06		347	0.047276	-0.0487107	-1	2.77091e-07		347	0.047276	-0.0487107	-1	-4.19085e-06
268	-0.210556	-0.182974	-2	1.81543e-06		268	-0.217231	-0.186424	-2	-1.17234e-05		348	0.0480511	-0.0648873	-1	-5.56895e-06		348	0.0480511	-0.0648873	-1	-1.46136e-06		348	0.0474927	-0.0648882	-1	4.71594e-06		348	0.0474927	-0.0648882	-1	6.1773e-06
269	-0.210548	-0.193646	-2	-9.34746e-07		269	-0.217223	-0.197096	-2	-1.05391e-05		349	0.0482284	-0.0727724	-1	-3.43648e-06		349	0.0482284	-0.0727724	-1	-4.60047e-06		349	0.0476699	-0.0727735	-1	4.1349e-06		349	0.0476699	-0.0727735	-1	8.73537e-06
270	-0.21054	-0.204317	-2	-3.49041e-06		270	-0.217216	-0.207768	-2	-1.66797e-06		350	0.0482849	-0.0569556	-1	2.46506e-06		350	0.0482849	-0.0569556	-1	3.90035e-06		350	0.0477265	-0.0569566	-1	2.60684e-06		350	0.0477265	-0.0569566	-1	-1.29351e-06
271	-0.201418	0.0478035	-2	-1.68749e-06		271	-0.20808	0.0442835	-2	-3.20269e-06		351	0.0328599	0.110432	-1	-9.86389e-07		351	0.0328599	0.110432	-1	-3.46931e-06		351	0.0322994	0.110436	-1	1.42195e-06		351	0.0322994	0.110436	-1	4.89126e-06
272	-0.201419	0.0371204	-2	1.31179e-07		272	-0.208076	0.0335844	-2	-3.39639e-06		352	0.0331256	0.102324	-1	-4.39399e-06		352	0.0331256	0.102324	-1	-5.73304e-06		352	0.0325647	0.102328	-1	3.11009e-06		352	0.0325647	0.102328	-1	8.84313e-06
273	-0.201399	0.0263634	-2	-5.28524e-09		273	-0.20805	0.0228068	-2	-3.15735e-06		353	0.0332237	0.0942156	-1	-5.42217e-06		353	0.0332237	0.0942156	-1	-2.47004e-06		353	0.0326628	0.0942193	-1	2.32429e-06		353	0.0326628	0.0942193	-1	4.79433e-06
274	-0.201373	0.0155857	-2	-1.58239e-06		274	-0.208025	0.0120291	-2	-1.08043e-06		354	0.0329639	0.086152	-1	1.62436e-07		354	0.0329639	0.086152	-1	5.68831e-06		354	0.032403	0.0861558	-1	-1.7243e-06		354	0.032403	0.0861558	-1	-7.41261e-06
275	-0.201348	0.00480799	-2	-4.25201e-06		275	-0.207999	0.00125146	-2	-4.86301e-07		355	0.0329832	0.0782501	-1	1.4269e-05		355	0.0329832	0.0782501	-1	1.0102e-05		355	0.0324222	0.0782539	-1	-1.39937e-06		355	0.0324222	0.0782539	-1	-1.15014e-05
276	-0.201322	-0.00596971	-2	-4.71167e-06		276	-0.20797	-0.00951653	-2	-7.52709e-07		356	0.0332598	0.070241	-1	2.02963e-05		356	0.0332598	0.070241	-1	1.11072e-05		356	0.0326989	0.0702448	-1	4.67521e-06		356	0.0326989	0.0702448	-1	-6.43199e-06
277	-0.201295	-0.0167443	-2	-5.06757e-06		277	-0.207914	-0.0202171	-2	-2.49221e-06		357	0.0332671	0.0626452	-1	2.93337e-05		357	0.0332671	0.0626452	-1	6.27964e-06		357	0.0327062	0.0626489	-1	1.65197e-05		357	0.0327062	0.0626489	-1	1.02401e-05
278	-0.201239	-0.0274449	-2	-6.91295e-06		278	-0.207858	-0.0309176	-2	-3.72423e-06		358	0.0335441	0.0544078	-1	3.18337e-05		358	0.0335441	0.0544078	-1	6.81526e-06		358	0.0329832	0.0544116	-1	1.9544e-05		358	0.0329832	0.0544116	-1	1.27287e-05
279	-0.201183	-0.0381464	-2	-7.10886e-06		279	-0.207802	-0.0416191	-2	-4.00609e-06		359	0.0332724	0.0468533	-1	3.46704e-05		359	0.0332724	0.0468533	-1	2.23685e-05		359	0.0327127	0.0468528	-1	2.46634e-05		359	0.0327127	0.0468528	-1	2.2949e-06
280	-0.201127	-0.048847	-2	-5.71387e-06		280	-0.207746	-0.0523196	-2	-1.70866e-06		360	0.0332724	0.0388733	-1	3.57712e-05		360	0.0332724	0.0388733	-1	2.88904e-05		360	0.0327127	0.0388728	-1	2.42997e-05		360	0.0327127	0.0388728	-1	-4.5907e-06
281	-0.201071	-0.0595476	-2	-1.33516e-06		281	-0.20769	-0.0630201	-2	1.27358e-06		361	0.0332724	0.0309551	-1	3.24944e-05		361	0.0332724	0.0309551	-1	2.74276e-05		361	0.0327127	0.0309547	-1	1.19083e-05		361	0.0327127	0.0309547	-1	-1.55193e-05
282	-0.201036	-0.0702667	-2	2.03449e-06		282	-0.207649	-0.0737347	-2	3.67703e-06		362	0.0337071	0.0230647	-1	2.81793e-05		362	0.0337071	0.0230647	-1	1.75847e-05		362	0.0331473	0.0230643	-1	5.27105e-07		362	0.0331473	0.0230643	-1	-1.70576e-05
283	-0.201022	-0.0810055	-2	2.19517e-06		283	-0.207636	-0.0844734	-2	8.31634e-06		363	0.0339746	0.0152338	-1	2.4356e-05		363	0.0339746	0.0152338	-1	1.60199e-05		363	0.0334148	0.0152333	-1	-5.46142e-06		363	0.0334148	0.0152333	-1	-2.14813e-05
284	-0.201009	-0.0917442	-2	5.34254e-08		284	-0.207622	-0.0952121	-2	6.05673e-06		364	0.033785	0.00709504	-1	2.52215e-05		364	0.033785	0.00709504	-1	2.37759e-05		364	0.0332253	0.00709457	-1	-1.05794e-07		364	0.0332253	0.00709457	-1	-2.38817e-05
285	-0.200995	-0.102483	-2	-2.22817e-06		285	-0.207609	-0.105951	-2	-5.89804e-06		365	0.0339564	-0.000757204	-1	3.19143e-05		365	0.0339564	-0.000757204	-1	2.92765e-05		365	0.033398	-0.000758093	-1	4.68941e-06		365	0.033398	-0.000758093	-1	-2.45871e-05
286	-0.200982	-0.113223	-2	-3.98073e-06		286	-0.207595	-0.11669	-2	-1.70917e-05		366	0.0339641	-0.00863709	-1	3.25192e-05		366	0.0339641	-0.00863709	-1	2.74526e-05		366	0.0334057	-0.00863799	-1	1.55361e-05		366	0.0334057	-0.00863799	-1	-1.19165e-05
287	-0.200968	-0.123962	-2	-4.06599e-06		287	-0.207582	-0.127429	-2	-1.83954e-05		367	0.0344283	-0.0166888	-1	2.83635e-05		367	0.0344283	-0.0166888	-1	1.61402e-05		367	0.0338699	-0.0166897	-1	1.79069e-05		367	0.0338699	-0.0166897	-1	1.7667e-06
288	-0.200954	-0.1347	-2	-4.00238e-06		288	-0.207568	-0.138168	-2	-1.23159e-05		368	0.0341798	-0.0243416	-1	2.5175e-05		368	0.0341798	-0.0243416	-1	1.09289e-05		368	0.0336214	-0.0243425	-1	2.3317e-05		368	0.0336214	-0.0243425	-1	1.23881e-05
289	-0.200941	-0.145439	-2	-4.05647e-06		289	-0.20761	-0.148911	-2	6.47347e-06		369	0.0341986	-0.0322252	-1	1.85845e-05		369	0.0341986	-0.0322252	-1	9.1952e-06		369	0.0336402	-0.0322262	-1	2.16645e-05		369	0.0336402	-0.0322262	-1	1.24693e-05
290	-0.200978	-0.156182	-2	-3.86515e-06		290	-0.207678	-0.159656	-2	1.21391e-05		370	0.0349294	-0.0400681	-1	7.85571e-06		370	0.0349294	-0.0400681	-1	8.64966e-06		370	0.034371	-0.040069	-1	1.10479e-05		370	0.034371	-0.040069	-1	2.39824e-06
291	-0.201046	-0.166927	-2	3.02543e-07		291	-0.207746	-0.170401	-2	9.95295e-06		371	0.034939	-0.0486811	-1	1.33411e-06		371	0.034939	-0.0486811	-1	4.64213e-06		371	0.0343806	-0.048682	-1	2.00281e-08		371	0.0343806	-0.048682	-1	-4.6221e-06
292	-0.201114	-0.177672	-2	1.74789e-06		292	-0.207811	-0.181143	-2	-1.74306e-06		372	0.0349574	-0.0564395	-1	-3.17055e-06		372	0.0349574	-0.0564395	-1	7.17852e-07		372	0.034399	-0.0564404	-1	-6.95863e-06		372	0.034399	-0.0564404	-1	-7.67648e-06
293	-0.201128	-0.188365	-2	1.00706e-06		293	-0.207803	-0.191816	-2	-1.00352e-05		373	0.0351557	-0.0648588	-1	-5.79126e-06		373	0.0351557	-0.0648588	-1	-3.60316e-06		373	0.0345972	-0.0648597	-1	-1.31519e-05		373	0.0345972	-0.0648597	-1	-9.54874e-06
294	-0.20112	-0.199037	-2	-3.4197e-06		294	-0.207795	-0.202487	-2	-1.07131e-05		374	0.03533	-0.0727476	-1	-3.03375e-06		374	0.03533	-0.0727476	-1	-2.78669e-06		374	0.0347714	-0.0727487	-1	-9.12855e-06		374	0.0347714	-0.0727487	-1	-6.34186e-06
295	-0.192015	0.0531835	-2	-9.88132e-07		295	-0.198677	0.0496635	-2	-1.88509e-06		375	0.0280413	-0.0766298	-1	3.07736e-06		375	0.0280413	-0.0766298	-1	5.73057e-06		375	0.0274828	-0.0766309	-1	-3.67753e-06		375	0.0274828	-0.0766309	-1	-9.4081e-06
296	-0.192016	0.0425004	-2	-4.21922e-07		296	-0.198678	0.0389804	-2	-1.14037e-06		376	0.0280301	-0.068361	-1	-7.81228e-07		376	0.0280301	-0.068361	-1	-2.4414e-06		376	0.0274716	-0.068362	-1	-1.12465e-05		376	0.0274716	-0.068362	-1	-8.8051e-06
297	-0.192011	0.0317988	-2	-9.90197e-07		297	-0.198663	0.0282422	-2	5.00638e-07		377	0.0280191	-0.0604195	-1	-3.62914e-06		377	0.0280191	-0.0604195	-1	-4.17804e-06		377	0.0274606	-0.0604204	-1	-1.16868e-05		377	0.0274606	-0.0604204	-1	-7.50876e-06
298	-0.191986	0.0210211	-2	-3.1474e-06		298	-0.198637	0.0174644	-2	3.88454e-06		378	0.0278318	-0.0521999	-1	-4.37381e-06		378	0.0278318	-0.0521999	-1	-6.55965e-07		378	0.0272734	-0.0522008	-1	-1.34554e-06		378	0.0272734	-0.0522008	-1	-6.89575e-07
299	-0.19196	0.0102423	-2	-4.46708e-06		299	-0.198612	0.00668573	-2	7.65163e-06		379	0.0276442	-0.0439864	-1	-1.05261e-06		379	0.0276442	-0.0439864	-1	1.98982e-06		379	0.0270858	-0.0439873	-1	1.16383e-05		379	0.0270858	-0.0439873	-1	9.64848e-06
300	-0.191934	-0.000535467	-2	-4.44467e-06		300	-0.198586	-0.00409199	-2	7.89297e-06		380	0.0276331	-0.0363244	-1	5.39008e-06		380	0.0276331	-0.0363244	-1	6.55143e-06		380	0.0270747	-0.0363253	-1	2.15006e-05		380	0.0270747	-0.0363253	-1	1.49492e-05
301	-0.191909	-0.0113133	-2	-4.27378e-06		301	-0.198561	-0.0148697	-2	7.28949e-06		381	0.0274457	-0.0282795	-1	1.80387e-05		381	0.0274457	-0.0282795	-1	1.22801e-05		381	0.0268872	-0.0282804	-1	2.79637e-05		381	0.0268872	-0.0282804	-1	1.56836e-05
302	-0.191883	-0.022091	-2	-4.61869e-06		302	-0.198518	-0.0256046	-2	6.18718e-06		382	0.0272582	-0.0206814	-1	2.23986e-05		382	0.0272582	-0.0206814	-1	1.78675e-05		382	0.0266996	-0.0206823	-1	2.16817e-05		382	0.0266996	-0.0206823	-1	3.8142e-06
303	-0.191843	-0.0328324	-2	-5.80934e-06		303	-0.198462	-0.0363052	-2	3.90736e-06		383	0.0276994	-0.0130288	-1	2.36025e-05		383	0.0276994	-0.0130288	-1	2.57935e-05		383	0.027141	-0.0130297	-1	1.36554e-05		383	0.027141	-0.0130297	-1	-1.21381e-05
304	-0.191787	-0.0435331	-2	-4.89666e-06		304	-0.198406	-0.0470058	-2	8.88562e-07		384	0.0276994	-0.00508178	-1	2.32646e-05		384	0.0276994	-0.00508178	-1	3.41213e-05		384	0.027141	-0.00508267	-1	3.09298e-06		384	0.027141	-0.00508267	-1	-3.10283e-05
305	-0.191731	-0.0542337	-2	-5.54974e-08		305	-0.19835	-0.0577064	-2	6.31373e-07		385	0.0275227	0.00255796	-1	1.93546e-05		385	0.0275227	0.00255796	-1	2.99005e-05		385	0.0269643	0.00255707	-1	1.08806e-06		385	0.0269643	0.00255707	-1	-2.88124e-05
306	-0.191701	-0.0649579	-2	4.62704e-06		306	-0.198315	-0.068426	-2	1.7568e-06		386	0.0271587	0.0106296	-1	1.81673e-05		386	0.0271587	0.0106296	-1	2.0323e-05		386	0.0265989	0.0106291	-1	3.4414e-06		386	0.0265989	0.0106291	-1	-1.68816e-05
307	-0.191688	-0.0756977	-2	5.77133e-06		307	-0.198302	-0.0791657	-2	8.31124e-06		387	0.0271589	0.0184978	-1	2.0251e-05		387	0.0271589	0.0184978	-1	1.86677e-05		387	0.026599	0.0184973	-1	1.69435e-05		387	0.026599	0.0184973	-1	-1.7242e-06
308	-0.191674	-0.0864366	-2	2.49163e-06		308	-0.198288	-0.0899045	-2	1.49058e-05		388	0.0271587	0.0261864	-1	2.423e-05		388	0.0271587	0.0261864	-1	2.39816e-05		388	0.026599	0.0261859	-1	2.51559e-05		388	0.026599	0.0261859	-1	1.1743e-06
309	-0.191661	-0.0971754	-2	-2.11361e-06		309	-0.198275	-0.100643	-2	1.75674e-05		389	0.0269822	0.0340706	-1	2.76136e-05		389	0.0269822	0.0340706	-1	3.03078e-05		389	0.0264225	0.0340702	-1	3.02483e-05		389	0.0264225	0.0340702	-1	-5.95e-08
310	-0.191647	-0.107914	-2	-5.4849e-06		310	-0.198261	-0.111382	-2	4.65814e-06		390	0.0269823	0.0423002	-1	2.92016e-05		390	0.0269823	0.0423002	-1	3.08604e-05		390	0.0264225	0.0422998	-1	3.15665e-05		390	0.0264225	0.0422998	-1	7.061e-07
311	-0.191634	-0.118653	-2	-5.97574e-06		311	-0.198248	-0.122121	-2	-1.03708e-05		391	0.0267175	0.0499652	-1	2.97364e-05		391	0.0267175	0.0499652	-1	2.13644e-05		391	0.0261566	0.0499689	-1	2.84567e-05		391	0.0261566	0.0499689	-1	7.0923e-06
312	-0.19162	-0.129392	-2	-4.95624e-06		312	-0.198234	-0.13286	-2	-1.77485e-05		392	0.0265298	0.0573387	-1	2.89295e-05		392	0.0265298	0.0573387	-1	9.74328e-06		392	0.025969	0.0573425	-1	2.47037e-05		392	0.025969	0.0573425	-1	1.49604e-05
313	-0.191607	-0.140131	-2	-4.99151e-06		313	-0.19822	-0.143598	-2	-1.59629e-05		393	0.0261661	0.0658013	-1	2.58106e-05		393	0.0261661	0.0658013	-1	1.249e-05		393	0.0256052	0.0658051	-1	2.15277e-05		393	0.0256052	0.0658051	-1	9.0377e-06
314	-0.191593	-0.150871	-2	-5.54675e-06		314	-0.198219	-0.154339	-2	1.36573e-07		394	0.026155	0.0738956	-1	1.41464e-05		394	0.026155	0.0738956	-1	1.21675e-05		394	0.0255941	0.0738993	-1	6.33557e-06		394	0.0255941	0.0738993	-1	-5.83193e-06
315	-0.191588	-0.16161	-2	-5.00242e-06		315	-0.198287	-0.165084	-2	1.17209e-05		395	0.0261439	0.0811409	-1	-1.01321e-06		395	0.0261439	0.0811409	-1	6.05883e-06		395	0.025583	0.0811447	-1	-2.5418e-06		395	0.025583	0.0811447	-1	-8.60063e-06
316	-0.191656	-0.172355	-2	-1.52638e-06		316	-0.198355	-0.17583	-2	1.18179e-05		396	0.0261327	0.0890003	-1	-9.28667e-06		396	0.0261327	0.0890003	-1	-3.42808e-06		396	0.0255718	0.089004	-1	-6.57809e-06		396	0.0255718	0.089004	-1	-3.15001e-06
317	-0.191706	-0.183084	-2	1.13508e-06		317	-0.198381	-0.186534	-2	4.3835e-06		397	0.0261219	0.0975573	-1	-5.64837e-06		397	0.0261219	0.0975573	-1	-7.31409e-06		397	0.025561	0.0975611	-1	-3.93037e-06		397	0.025561	0.0975611	-1	3.38372e-06
318	-0.191698	-0.193755	-2	8.82382e-07		318	-0.198374	-0.197206	-2	-4.07367e-06		398	0.0259453	0.105253	-1	1.2326e-06		398	0.0259453	0.105253	-1	-5.29444e-06		398	0.0253844	0.105257	-1	3.7533e-06		398	0.0253844	0.105257	-1	9.04774e-06
319	-0.191691	-0.204427	-2	-3.19705e-06		319	-0.198366	-0.207877	-2	-7.10905e-06		399	0.0259454	0.113421	-1	5.51624e-06		399	0.0259454	0.113421	-1	2.74931e-06		399	0.0253849	0.113424	-1	7.72638e-06		399	0.0253849	0.113424	-1	4.97707e-06
320	-0.182614	0.0478794	-2	4.02945e-06		320	-0.189276	0.0443594	-2	-4.48878e-07		400	0.0186328	0.108717	-1	6.70118e-06		400	0.0186328	0.108717	-1	3.70052e-06		400	0.0180723	0.10872	-1	1.07254e-05		400	0.0180723	0.10872	-1	7.02488e-06
321	-0.182614	0.0371962	-2	8.03241e-07		321	-0.189276	0.0336763	-2	1.0198e-06		401	0.018644	0.100454	-1	1.78263e-06		401	0.018644	0.100454	-1	-6.41717e-06		401	0.0180831	0.100458	-1	-2.68946e-06		401	0.0180831	0.100458	-1	3.72771e-06
322	-0.182599	0.0264555	-2	-2.7891e-06		322	-0.189251	0.0228988	-2	4.24015e-06		402	0.0186327	0.0924786	-1	-1.03537e-05		402	0.0186327	0.0924786	-1	-9.45031e-06		402	0.0180718	0.0924823	-1	-1.12351e-05		402	0.0180718	0.0924823	-1	-1.78479e-06
323	-0.182573	0.0156776	-2	-3.31556e-06		323	-0.189225	0.012121	-2	6.47474e-06		403	0.0186327	0.0846848	-1	-1.31097e-05		403	0.0186327	0.0846848	-1	-7.72327e-06		403	0.0180718	0.0846886	-1	-1.16362e-05		403	0.0180718	0.0846886	-1	-3.91293e-06
324	-0.182548	0.0048998	-2	-7.48485e-07		324	-0.1892	0.00134323	-2	8.05207e-06		404	0.0189084	0.0766147	-1	-9.36492e-06		404	0.0189084	0.0766147	-1	1.60332e-06		404	0.0183476	0.0766185	-1	8.18799e-07		404	0.0183476	0.0766185	-1	-7.84521e-07
325	-0.182522	-0.00587804	-2	1.60171e-06		325	-0.189174	-0.00943457	-2	7.5199e-06		405	0.0189086	0.0688839	-1	-5.31855e-06		405	0.0189086	0.0688839	-1	5.0101e-06		405	0.0183478	0.0688877	-1	1.00649e-05		405	0.0183478	0.0688877	-1	5.0548e-06
326	-0.182497	-0.0166559	-2	1.72508e-06		326	-0.189149	-0.0202124	-2	7.26111e-06		406	0.0191621	0.0610238	-1	-5.00498e-06		406	0.0191621	0.0610238	-1	4.41679e-06		406	0.0186012	0.0610275	-1	1.28133e-05		406	0.0186012	0.0610275	-1	8.39651e-06
327	-0.182471	-0.0274338	-2	1.6331e-06		327	-0.189123	-0.0309902	-2	6.918e-06		407	0.0191621	0.0529879	-1	-1.41348e-05		407	0.0191621	0.0529879	-1	3.24601e-06		407	0.0186011	0.0529916	-1	9.42682e-06		407	0.0186011	0.0529916	-1	6.18081e-06
328	-0.182446	-0.0382126	-2	1.36416e-06		328	-0.189067	-0.0416928	-2	4.83127e-06		408	0.019427	0.045174	-1	-1.95332e-05		408	0.019427	0.045174	-1	4.00163e-06		408	0.018866	0.0451777	-1	1.18596e-05		408	0.018866	0.0451777	-1	7.85797e-06
329	-0.182392	-0.0489208	-2	1.64975e-06		329	-0.189011	-0.0523935	-2	1.34406e-06		409	0.0197027	0.0373312	-1	-2.07105e-05		409	0.0197027	0.0373312	-1	3.85397e-06		409	0.019143	0.0373307	-1	1.47007e-05		409	0.019143	0.0373307	-1	1.08467e-05
330	-0.182368	-0.05965	-2	2.41279e-06		330	-0.188982	-0.0631181	-2	-1.68545e-06		410	0.0197686	0.0294806	-1	-2.08217e-05		410	0.0197686	0.0294806	-1	1.21741e-06		410	0.0192089	0.0294801	-1	2.17705e-05		410	0.0192089	0.0294801	-1	2.05531e-05
331	-0.182355	-0.0703889	-2	4.95217e-06		331	-0.188968	-0.0738569	-2	-3.79376e-06		411	0.0197688	0.0211785	-1	-2.05508e-05		411	0.0197688	0.0211785	-1	-3.37796e-06		411	0.019209	0.021178	-1	2.14849e-05		411	0.019209	0.021178	-1	2.48629e-05
332	-0.182341	-0.0811278	-2	4.24829e-06		332	-0.188955	-0.0845958	-2	5.3011e-06		412	0.0200335	0.01372	-1	-2.0986e-05		412	0.0200335	0.01372	-1	-2.69675e-06		412	0.0194751	0.0137191	-1	1.08e-05		412	0.0194751	0.0137191	-1	1.34967e-05
333	-0.182328	-0.0918667	-2	-8.62646e-07		333	-0.188941	-0.0953346	-2	1.75071e-05		413	0.0202981	0.00586525	-1	-2.27198e-05		413	0.0202981	0.00586525	-1	3.29919e-06		413	0.0197397	0.00586436	-1	1.24352e-06		413	0.0197397	0.00586436	-1	-2.05567e-06
334	-0.182314	-0.102606	-2	-3.78171e-06		334	-0.188928	-0.106074	-2	2.02767e-05		414	0.0201215	-0.00205721	-1	-2.52964e-05		414	0.0201215	-0.00205721	-1	4.22552e-06		414	0.0195631	-0.0020581	-1	-9.42071e-06		414	0.0195631	-0.0020581	-1	-1.36462e-05
335	-0.182301	-0.113346	-2	-4.88948e-06		335	-0.188914	-0.116813	-2	1.63679e-05		415	0.0201216	-0.00946861	-1	-2.47861e-05		415	0.0201216	-0.00946861	-1	4.13192e-06		415	0.0195632	-0.00946951	-1	-1.0765e-05		415	0.0195632	-0.00946951	-1	-1.48969e-05
336	-0.182287	-0.124084	-2	-4.08631e-06		336	-0.188901	-0.127552	-2	2.76486e-08		416	0.0203754	-0.017415	-1	-1.66028e-05		416	0.0203754	-0.017415	-1	4.52888e-06		416	0.0198169	-0.0174159	-1	-4.76457e-06		416	0.0198169	-0.0174159	-1	-9.29345e-06
337	-0.182274	-0.134823	-2	-1.94395e-06		337	-0.188887	-0.138291	-2	-1.5725e-05		417	0.0203642	-0.0253522	-1	-1.08259e-05		417	0.0203642	-0.0253522	-1	4.50019e-06		417	0.0198058	-0.0253531	-1	8.94328e-06		417	0.0198058	-0.0253531	-1	4.44309e-06
338	-0.18226	-0.145562	-2	-3.16385e-06		338	-0.188874	-0.14903	-2	-1.42888e-05		418	0.0203642	-0.0327914	-1	-1.1506e-05		418	0.0203642	-0.0327914	-1	8.62818e-07		418	0.0198058	-0.0327923	-1	1.3949e-05		418	0.0198058	-0.0327923	-1	1.30862e-05
339	-0.182246	-0.156301	-2	-4.98803e-06		339	-0.18886	-0.159769	-2	-3.33443e-06		419	0.0203533	-0.0403592	-1	-1.27639e-05		419	0.0203533	-0.0403592	-1	-2.08546e-06		419	0.0197949	-0.0403601	-1	1.29023e-05		419	0.0197949	-0.0403601	-1	1.49878e-05
340	-0.182233	-0.16704	-2	-5.32782e-06		340	-0.188898	-0.170512	-2	1.00178e-05		420	0.020695	-0.0480906	-1	-1.22527e-05		420	0.020695	-0.0480906	-1	-8.7316e-06		420	0.0201366	-0.0480915	-1	2.90597e-06		420	0.0201366	-0.0480915	-1	1.16376e-05
341	-0.182266	-0.177783	-2	-1.41184e-06		341	-0.188961	-0.181252	-2	8.80284e-06		421	0.020673	-0.0565563	-1	-4.75199e-06		421	0.020673	-0.0565563	-1	-5.43205e-06		421	0.0201146	-0.0565572	-1	-6.52203e-07		421	0.0201146	-0.0565572	-1	4.77985e-06
342	-0.182278	-0.188475	-2	2.7916e-06		342	-0.188953	-0.191925	-2	6.01323e-06		422	0.0209046	-0.0647443	-1	2.26813e-06		422	0.0209046	-0.0647443	-1	-1.84885e-06		422	0.0203462	-0.0647452	-1	-2.15216e-06		422	0.0203462	-0.0647452	-1	-3.0331e-07
343	-0.18227	-0.199146	-2	3.61208e-06		343	-0.188946	-0.202597	-2	2.49217e-06		423	0.0208935	-0.0727681	-1	4.6049e-06		423	0.0208935	-0.0727681	-1	7.29175e-06		423	0.020335	-0.0727692	-1	-2.35067e-06		423	0.020335	-0.0727692	-1	-9.64242e-06
344	-0.1732	0.0532107	-2	1.20567e-05		344	-0.179873	0.0497394	-2	-5.39962e-06		424	0.0135605	-0.0766658	-1	6.91523e-06		424	0.0135605	-0.0766658	-1	1.32756e-05		424	0.0130019	-0.0766669	-1	5.45017e-06		424	0.0130019	-0.0766669	-1	-7.82543e-06
345	-0.173204	0.0425446	-2	5.08934e-06		345	-0.179873	0.0390562	-2	-1.69474e-06		425	0.0135605	-0.0688444	-1	8.77831e-06		425	0.0135605	-0.0688444	-1	9.01368e-06		425	0.013002	-0.0688454	-1	9.77898e-06		425	0.013002	-0.0688454	-1	7.653e-07
346	-0.173208	0.0318735	-2	1.24169e-08		346	-0.179863	0.0283343	-2	2.3295e-06		426	0.013373	-0.0611784	-1	6.72147e-06		426	0.013373	-0.0611784	-1	-9.84317e-07		426	0.0128146	-0.0611793	-1	9.18057e-06		426	0.0128146	-0.0611793	-1	1.01649e-05
347	-0.173182	0.0210945	-2	-2.76758e-06		347	-0.179838	0.0175564	-2	3.28502e-06		427	0.0131084	-0.052869	-1	-4.44186e-06		427	0.0131084	-0.052869	-1	-9.17113e-06		427	0.01255	-0.0528699	-1	1.13867e-06		427	0.01255	-0.0528699	-1	1.03098e-05
348	-0.173156	0.0103145	-2	-7.81812e-08		348	-0.179812	0.00677757	-2	1.22216e-06		428	0.0131085	-0.0451812	-1	-1.22412e-05		428	0.0131085	-0.0451812	-1	-1.16965e-05		428	0.0125501	-0.0451821	-1	-8.09085e-06		428	0.0125501	-0.0451821	-1	3.60565e-06
349	-0.17313	-0.000464526	-2	3.61076e-06		349	-0.179787	-0.00400029	-2	-1.60463e-06		429	0.0133731	-0.0371343	-1	-1.38598e-05		429	0.0133731	-0.0371343	-1	-1.07592e-05		429	0.0128147	-0.0371352	-1	-1.21073e-05		429	0.0128147	-0.0371352	-1	-1.3481e-06
350	-0.173104	-0.0112436	-2	4.05697e-06		350	-0.179761	-0.0147782	-2	-1.696e-06		430	0.0133732	-0.0296598	-1	-1.4476e-05		430	0.0133732	-0.0296598	-1	-1.30812e-05		430	0.0128148	-0.0296607	-1	-1.66482e-05		430	0.0128148	-0.0296607	-1	-3.567e-06
351	-0.173078	-0.0220226	-2	3.04773e-06		351	-0.179735	-0.025556	-2	7.05271e-07		431	0.0133621	-0.0213468	-1	-2.13931e-05		431	0.0133621	-0.0213468	-1	-1.79173e-05		431	0.0128037	-0.0213477	-1	-2.19775e-05		431	0.0128037	-0.0213477	-1	-4.0602e-06
352	-0.173053	-0.0328016	-2	3.5943e-06		352	-0.17971	-0.0363339	-2	3.43039e-06		432	0.0131857	-0.0139686	-1	-3.15928e-05		432	0.0131857	-0.0139686	-1	-2.81674e-05		432	0.0126273	-0.0139695	-1	-2.30363e-05		432	0.0126273	-0.0139695	-1	5.1311e-06
353	-0.173027	-0.0435804	-2	2.23705e-06		353	-0.179672	-0.0470795	-2	3.61773e-06		433	0.0131855	-0.00622825	-1	-3.35075e-05		433	0.0131855	-0.00622825	-1	-3.34628e-05		433	0.0126271	-0.00622914	-1	-1.55064e-05		433	0.0126271	-0.00622914	-1	1.79564e-05
354	-0.172996	-0.0543077	-2	-1.70157e-07		354	-0.179648	-0.0578092	-2	1.27135e-06		434	0.0131745	0.00129561	-1	-3.09733e-05		434	0.0131745	0.00129561	-1	-3.27906e-05		434	0.0126161	0.00129472	-1	-4.148e-06		434	0.0126161	0.00129472	-1	2.86426e-05
355	-0.172984	-0.0650477	-2	-2.39715e-06		355	-0.179634	-0.0685481	-2	-7.14948e-06		435	0.0131746	0.00924037	-1	-2.64767e-05		435	0.0131746	0.00924037	-1	-2.85373e-05		435	0.0126161	0.00923948	-1	4.48537e-06		435	0.0126161	0.00923948	-1	3.30227e-05
356	-0.172971	-0.0757887	-2	-2.07785e-06		356	-0.179621	-0.079288	-2	-1.21891e-05		436	0.01291	0.0170948	-1	-2.35102e-05		436	0.01291	0.0170948	-1	-2.57198e-05		436	0.0123516	0.0170939	-1	7.03503e-06		436	0.0123516	0.0170939	-1	3.27548e-05
357	-0.172959	-0.0865287	-2	-2.05869e-06		357	-0.179607	-0.0900269	-2	-9.08561e-06		437	0.0128989	0.0249627	-1	-2.75934e-05		437	0.0128989	0.0249627	-1	-2.96326e-05		437	0.0123391	0.0249622	-1	1.80825e-07		437	0.0123391	0.0249622	-1	2.98134e-05
358	-0.172947	-0.0972687	-2	-2.20701e-06		358	-0.179594	-0.100766	-2	6.61224e-06		438	0.0126233	0.0330151	-1	-2.97653e-05		438	0.0126233	0.0330151	-1	-3.0723e-05		438	0.0120636	0.0330146	-1	-1.71986e-05		438	0.0120636	0.0330146	-1	1.35244e-05
359	-0.172934	-0.108009	-2	-2.23198e-06		359	-0.17958	-0.111505	-2	1.89914e-05		439	0.012535	0.0411284	-1	-2.88902e-05		439	0.012535	0.0411284	-1	-3.024e-05		439	0.0119741	0.0411322	-1	-2.03688e-05		439	0.0119741	0.0411322	-1	9.8712e-06
360	-0.172922	-0.118749	-2	-7.73411e-07		360	-0.179567	-0.122244	-2	1.85105e-05		440	0.0125351	0.0489729	-1	-2.59928e-05		440	0.0125351	0.0489729	-1	-2.68255e-05		440	0.0119742	0.0489767	-1	-2.11149e-05		440	0.0119742	0.0489767	-1	5.7106e-06
361	-0.17291	-0.129489	-2	2.7952e-06		361	-0.179553	-0.132983	-2	5.36899e-06		441	0.0125241	0.0568912	-1	-1.84015e-05		441	0.0125241	0.0568912	-1	-1.67976e-05		441	0.0119633	0.0568949	-1	-1.68716e-05		441	0.0119633	0.0568949	-1	-7.4e-08
362	-0.172897	-0.140229	-2	5.78363e-06		362	-0.17954	-0.143722	-2	-1.09036e-05		442	0.0123367	0.0648955	-1	-9.8357e-06		442	0.0123367	0.0648955	-1	-9.76988e-06		442	0.0117757	0.0648992	-1	-2.50832e-06		442	0.0117757	0.0648992	-1	7.26156e-06
363	-0.172885	-0.15097	-2	2.18163e-06		363	-0.179526	-0.154461	-2	-1.05065e-05		443	0.0121602	0.0729186	-1	-1.08556e-05		443	0.0121602	0.0729186	-1	-9.391e-06		443	0.0115993	0.0729223	-1	-1.5697e-06		443	0.0115993	0.0729223	-1	7.8213e-06
364	-0.172873	-0.16171	-2	-4.57629e-06		364	-0.179513	-0.1652	-2	-5.35176e-06		444	0.0121492	0.0805498	-1	-1.2239e-05		444	0.0121492	0.0805498	-1	-9.30605e-06		444	0.0115883	0.0805536	-1	-9.86987e-06		444	0.0115883	0.0805536	-1	-5.6382e-07
365	-0.17286	-0.17245	-2	-5.51029e-06		365	-0.179507	-0.17594	-2	1.0823e-06		445	0.0121382	0.0885211	-1	-9.72029e-06		445	0.0121382	0.0885211	-1	-1.03056e-05		445	0.0115774	0.0885249	-1	-1.251e-05		445	0.0115774	0.0885249	-1	-2.2044e-06
366	-0.172864	-0.183157	-2	1.38311e-06		366	-0.179532	-0.186643	-2	5.1544e-06		446	0.011697	0.0965361	-1	7.04233e-06		446	0.011697	0.0965361	-1	-5.31747e-06		446	0.0111361	0.0965399	-1	-3.46327e-06		446	0.0111361	0.0965399	-1	1.8542e-06
367	-0.172863	-0.193803	-2	6.66591e-06		367	-0.179525	-0.197311	-2	5.17895e-06		447	0.0116862	0.10423	-1	9.60953e-06		447	0.0116862	0.10423	-1	4.1228e-06		447	0.0111253	0.104233	-1	1.21776e-05		447	0.0111253	0.104233	-1	8.0548e-06
368	-0.172863	-0.204441	-2	1.06078e-05		368	-0.179525	-0.207948	-2	4.63071e-06		448	0.0115096	0.112313	-1	3.24727e-06		448	0.0115096	0.112313	-1	1.08452e-05		448	0.0109491	0.112316	-1	1.73256e-05		448	0.0109491	0.112316	-1	6.4804e-06
369	-0.163785	0.0478456	-2	1.12093e-05		369	-0.170459	0.0443804	-2	-8.36986e-06		449	0.00414498	0.107793	-1	4.08583e-06		449	0.00414498	0.107793	-1	9.2869e-06		449	0.00359116	0.107795	-1	1.81685e-05		449	0.00359116	0.107795	-1	8.8816e-06
370	-0.16379	0.0371794	-2	7.75725e-07		370	-0.170464	0.0337143	-2	-1.46729e-06		450	0.00414525	0.099992	-1	1.05484e-05		450	0.00414525	0.099992	-1	7.80694e-06		450	0.0035912	0.0999949	-1	1.36609e-05		450	0.0035912	0.0999949	-1	5.85396e-06
371	-0.163777	0.0264493	-2	-3.23911e-06		371	-0.170442	0.0229491	-2	2.06766e-06		451	0.00414509	0.0920184	-1	9.60618e-06		451	0.00414509	0.0920184	-1	-2.02741e-06		451	0.00359104	0.0920213	-1	3.10784e-07		451	0.00359104	0.0920213	-1	2.33819e-06
372	-0.163751	0.0156702	-2	-7.24206e-07		372	-0.170416	0.01217	-2	-2.9518e-07		452	0.00413418	0.0849581	-1	3.34777e-06		452	0.00413418	0.0849581	-1	-5.68469e-06		452	0.00358001	0.084961	-1	-3.62279e-06		452	0.00358001	0.084961	-1	2.0619e-06
373	-0.163725	0.00489111	-2	2.73709e-06		373	-0.17039	0.001391	-2	-9.08472e-06		453	0.00413416	0.076306	-1	-2.96372e-07		453	0.00413416	0.076306	-1	-7.12461e-06		453	0.00358012	0.0763089	-1	-1.80566e-06		453	0.00358012	0.0763089	-1	5.31895e-06
374	-0.163699	-0.00588797	-2	2.51319e-06		374	-0.170364	-0.00938804	-2	-9.9318e-06		454	0.0047183	0.0687822	-1	-9.9743e-07		454	0.0047183	0.0687822	-1	-8.71515e-06		454	0.00416426	0.0687851	-1	-3.26197e-06		454	0.00416426	0.0687851	-1	5.45318e-06
375	-0.163674	-0.016667	-2	8.35604e-07		375	-0.170338	-0.0201671	-2	-8.12387e-06		455	0.00521447	0.0611058	-1	-1.23337e-06		455	0.00521447	0.0611058	-1	-1.03702e-05		455	0.00466046	0.0611087	-1	-1.98557e-05		455	0.00466046	0.0611087	-1	-9.4855e-06
376	-0.163648	-0.0274462	-2	7.87568e-07		376	-0.170313	-0.0309461	-2	-4.86693e-06		456	0.00532481	0.0520795	-1	-6.78428e-06		456	0.00532481	0.0520795	-1	-2.06199e-05		456	0.00477066	0.0520824	-1	-2.57966e-05		456	0.00477066	0.0520824	-1	-5.1767e-06
377	-0.163609	-0.0381917	-2	4.94109e-07		377	-0.170284	-0.0417177	-2	1.0284e-06		457	0.00532474	0.0442335	-1	-1.56469e-05		457	0.00532474	0.0442335	-1	-2.91398e-05		457	0.00477073	0.0442364	-1	-2.43462e-05		457	0.00477073	0.0442364	-1	4.7936e-06
378	-0.16356	-0.0489063	-2	-3.89921e-06		378	-0.170241	-0.0524366	-2	3.13171e-06		458	0.00532464	0.0367561	-1	-1.51179e-05		458	0.00532464	0.0367561	-1	-3.10223e-05		458	0.00477049	0.036759	-1	-2.29083e-05		458	0.00477049	0.036759	-1	8.114e-06
379	-0.163528	-0.0596326	-2	-9.53856e-06		379	-0.170228	-0.0631766	-2	2.53467e-06		459	0.0059971	0.028259	-1	-5.4692e-06		459	0.0059971	0.028259	-1	-2.86418e-05		459	0.00544049	0.0282615	-1	-1.62748e-05		459	0.00544049	0.0282615	-1	1.2367e-05
380	-0.163516	-0.0703726	-2	-1.01013e-05		380	-0.170216	-0.0739166	-2	-1.05339e-05		460	0.00598616	0.0207545	-1	4.02276e-06		460	0.00598616	0.0207545	-1	-2.30536e-05		460	0.00542635	0.0207475	-1	-8.90713e-06		460	0.00542635	0.0207475	-1	1.41465e-05
381	-0.163503	-0.0811127	-2	-7.0205e-06		381	-0.170204	-0.0846566	-2	-2.27989e-05		461	0.00625089	0.012479	-1	4.04346e-06		461	0.00625089	0.012479	-1	-2.28158e-05		461	0.00569108	0.012472	-1	4.16197e-06		461	0.00569108	0.012472	-1	2.69778e-05
382	-0.163491	-0.0918527	-2	-3.83695e-06		382	-0.170191	-0.0953967	-2	-2.12979e-05		462	0.00625071	0.00496633	-1	-4.77827e-06		462	0.00625071	0.00496633	-1	-2.78156e-05		462	0.00569088	0.0049593	-1	5.56358e-06		462	0.00569088	0.0049593	-1	3.33792e-05
383	-0.163479	-0.102593	-2	-2.41173e-06		383	-0.170179	-0.106137	-2	-1.85478e-06		463	0.00650426	-0.00268193	-1	-1.10163e-05		463	0.00650426	-0.00268193	-1	-3.29396e-05		463	0.00594445	-0.00268896	-1	-3.58458e-07		463	0.00594445	-0.00268896	-1	3.25811e-05
384	-0.163466	-0.113334	-2	-1.7801e-06		384	-0.170167	-0.116878	-2	1.55231e-05		464	0.00693415	-0.0109333	-1	-1.29687e-05		464	0.00693415	-0.0109333	-1	-3.25629e-05		464	0.00637515	-0.0109369	-1	-1.3667e-05		464	0.00637515	-0.0109369	-1	1.88959e-05
385	-0.163454	-0.124074	-2	1.39209e-08		385	-0.170154	-0.127618	-2	1.3491e-05		465	0.00693441	-0.0178099	-1	-9.64981e-06		465	0.00693441	-0.0178099	-1	-2.28935e-05		465	0.00637512	-0.0178147	-1	-2.03414e-05		465	0.00637512	-0.0178147	-1	2.5521e-06
386	-0.163442	-0.134814	-2	5.32146e-06		386	-0.170142	-0.138358	-2	6.9181e-06		466	0.00693421	-0.0260302	-1	-2.86764e-06		466	0.00693421	-0.0260302	-1	-1.47204e-05		466	0.00637452	-0.0260363	-1	-2.21779e-05		466	0.00637452	-0.0260363	-1	-7.4575e-06
387	-0.163429	-0.145554	-2	4.64951e-06		387	-0.17013	-0.149098	-2	-2.68994e-06		467	0.00692321	-0.0334458	-1	-2.6552e-06		467	0.00692321	-0.0334458	-1	-9.63561e-06		467	0.0063634	-0.0334528	-1	-1.94162e-05		467	0.0063634	-0.0334528	-1	-9.78059e-06
388	-0.163417	-0.156294	-2	1.41441e-06		388	-0.170117	-0.159838	-2	-6.10631e-06		468	0.00692319	-0.0419573	-1	-2.2107e-06		468	0.00692319	-0.0419573	-1	-5.48372e-06		468	0.00636339	-0.0419644	-1	-1.4875e-05		468	0.00636339	-0.0419644	-1	-9.39128e-06
389	-0.163419	-0.167	-2	-5.68207e-06		389	-0.170105	-0.170578	-2	-7.19287e-06		469	0.0069122	-0.0495629	-1	1.93624e-06		469	0.0069122	-0.0495629	-1	-4.00898e-06		469	0.00635239	-0.04957	-1	-8.45211e-06		469	0.00635239	-0.04957	-1	-4.44313e-06
390	-0.163509	-0.177489	-2	-5.05256e-06		390	-0.170152	-0.181174	-2	-5.83657e-06		470	0.00690134	-0.0578118	-1	7.66337e-06		470	0.00690134	-0.0578118	-1	3.00025e-06		470	0.00634155	-0.0578189	-1	9.3435e-06		470	0.00634155	-0.0578189	-1	6.34325e-06
391	-0.163506	-0.18823	-2	4.80392e-06		391	-0.170123	-0.191951	-2	1.18889e-08		471	0.00715477	-0.0651779	-1	9.48008e-06		471	0.00715477	-0.0651779	-1	9.14563e-06		471	0.00659486	-0.065185	-1	1.47385e-05		471	0.00659486	-0.065185	-1	5.59287e-06
392	-0.16346	-0.199081	-2	1.30238e-05		392	-0.170123	-0.202589	-2	4.05252e-06		472	0.00714365	-0.0729954	-1	8.17225e-06		472	0.00714365	-0.0729954	-1	1.08725e-05		472	0.0065851	-0.0729965	-1	1.11687e-05		472	0.0065851	-0.0729965	-1	2.962e-07
393	-0.154365	0.0531475	-2	1.04667e-05		393	-0.161039	0.0496824	-2	-1.2054e-05		473	-0.000110213	-0.0773448	-1	-2.09329e-07		473	-0.000110213	-0.0773448	-1	2.14265e-06		473	-0.000670036	-0.0773518	-1	4.2907e-06		473	-0.000670036	-0.0773518	-1	2.14805e-06
394	-0.154369	0.0424813	-2	-9.43118e-07		394	-0.161044	0.0390162	-2	-4.54551e-06		474	-0.000286617	-0.0695347	-1	4.57347e-06		474	-0.000286617	-0.0695347	-1	8.53937e-06		474	-0.000846441	-0.0695418	-1	1.38757e-05		474	-0.000846441	-0.0695418	-1	5.33633e-06
395	-0.154371	0.0318051	-2	-5.84811e-06		395	-0.161036	0.0283049	-2	1.42157e-06		475	-0.000551178	-0.0610366	-1	6.5334e-06		475	-0.000551178	-0.0610366	-1	8.73657e-06		475	-0.00111099	-0.0610436	-1	1.31805e-05		475	-0.00111099	-0.0610436	-1	4.44393e-06
396	-0.154345	0.021026	-2	-4.28655e-06		396	-0.16101	0.0175258	-2	5.22037e-07		476	-0.000286698	-0.0533662	-1	7.9208e-06		476	-0.000286698	-0.0533662	-1	5.32407e-06		476	-0.000846508	-0.0533732	-1	-4.73513e-07		476	-0.000846508	-0.0533732	-1	-5.79758e-06
397	-0.154319	0.0102458	-2	5.9774e-07		397	-0.160984	0.00674569	-2	-4.06157e-06		477	-0.000452016	-0.0460658	-1	1.11838e-05		477	-0.000452016	-0.0460658	-1	7.32656e-06		477	-0.00101183	-0.0460728	-1	-1.09406e-05		477	-0.00101183	-0.0460728	-1	-1.82672e-05
398	-0.154294	-0.00053329	-2	-5.374e-07		398	-0.160958	-0.0040334	-2	-1.04824e-05		478	-0.000716435	-0.0378935	-1	1.34109e-05		478	-0.000716435	-0.0378935	-1	8.03424e-06		478	-0.00127624	-0.0379005	-1	-9.86471e-06		478	-0.00127624	-0.0379005	-1	-1.78989e-05
399	-0.154268	-0.0113125	-2	-7.52281e-06		399	-0.160933	-0.0148125	-2	-1.01806e-05		479	-0.000716498	-0.0301351	-1	2.00251e-05		479	-0.000716498	-0.0301351	-1	7.9061e-06		479	-0.00127631	-0.0301421	-1	-2.91784e-06		479	-0.00127631	-0.0301421	-1	-1.08239e-05
400	-0.15424	-0.0220873	-2	-7.95055e-06		400	-0.160907	-0.0255916	-2	-1.00696e-05		480	-0.000705413	-0.0220842	-1	2.82409e-05		480	-0.000705413	-0.0220842	-1	4.3292e-06		480	-0.00126533	-0.0220913	-1	6.63269e-06		480	-0.00126533	-0.0220913	-1	2.30349e-06
401	-0.154191	-0.032802	-2	-5.59471e-06		401	-0.160866	-0.036328	-2	-8.67061e-06		481	-0.000440998	-0.0147064	-1	2.90397e-05		481	-0.000440998	-0.0147064	-1	5.20148e-07		481	-0.00100081	-0.0147135	-1	1.59087e-05		481	-0.00100081	-0.0147135	-1	1.53886e-05
402	-0.154142	-0.0435167	-2	-6.36634e-06		402	-0.160816	-0.0470426	-2	-1.54279e-06		482	-0.000430037	-0.00694384	-1	2.87626e-05		482	-0.000430037	-0.00694384	-1	2.68437e-07		482	-0.000989812	-0.00695087	-1	2.37839e-05		482	-0.000989812	-0.00695087	-1	2.35155e-05
403	-0.154093	-0.0542313	-2	-1.25428e-05		403	-0.160772	-0.0577605	-2	7.12422e-06		483	-0.000606283	0.000897658	-1	3.09078e-05		483	-0.000606283	0.000897658	-1	8.16431e-06		483	-0.00116609	0.000890628	-1	2.45255e-05		483	-0.00116609	0.000890628	-1	1.63612e-05
404	-0.154059	-0.0649565	-2	-1.47463e-05		404	-0.16076	-0.0685006	-2	1.15394e-05		484	-0.000859755	0.00888707	-1	3.45953e-05		484	-0.000859755	0.00888707	-1	1.174e-05		484	-0.00141967	0.00888004	-1	1.08601e-05		484	-0.00141967	0.00888004	-1	-8.799e-07
405	-0.154047	-0.0756976	-2	-1.34672e-05		405	-0.160747	-0.0792416	-2	-5.70799e-06		485	-0.0008488	0.0166729	-1	3.82877e-05		485	-0.0008488	0.0166729	-1	1.25612e-05		485	-0.00140531	0.0166754	-1	-1.52719e-06		485	-0.00140531	0.0166754	-1	-1.40884e-05
406	-0.154035	-0.0864377	-2	-6.61409e-06		406	-0.160735	-0.0899817	-2	-2.26499e-05		486	-0.00111347	0.0245286	-1	3.66931e-05		486	-0.00111347	0.0245286	-1	1.2318e-05		486	-0.00166997	0.0245311	-1	-7.16675e-06		486	-0.00166997	0.0245311	-1	-1.94848e-05
407	-0.154022	-0.0971778	-2	-2.80883e-06		407	-0.160723	-0.100722	-2	-1.7727e-05		487	-0.00111333	0.0325919	-1	3.27828e-05		487	-0.00111333	0.0325919	-1	6.14261e-06		487	-0.00166984	0.0325944	-1	2.83614e-07		487	-0.00166984	0.0325944	-1	-5.859e-06
408	-0.15401	-0.107918	-2	-3.59653e-06		408	-0.16071	-0.111462	-2	-9.05574e-06		488	-0.00135594	0.0403972	-1	2.81747e-05		488	-0.00135594	0.0403972	-1	6.49814e-07		488	-0.00190998	0.0404001	-1	1.31697e-06		488	-0.00190998	0.0404001	-1	6.67156e-07
409	-0.153998	-0.118658	-2	-6.93868e-06		409	-0.160698	-0.122202	-2	8.36606e-06		489	-0.00160952	0.0485141	-1	2.68813e-05		489	-0.00160952	0.0485141	-1	7.25245e-07		489	-0.00216357	0.048517	-1	-1.44221e-05		489	-0.00216357	0.048517	-1	-1.51473e-05
410	-0.153985	-0.129398	-2	-5.44397e-06		410	-0.160686	-0.132942	-2	9.92982e-06		490	-0.00159865	0.0563289	-1	2.56682e-05		490	-0.00159865	0.0563289	-1	1.57254e-06		490	-0.00215269	0.0563318	-1	-1.63005e-05		490	-0.00215269	0.0563318	-1	-1.7873e-05
411	-0.153973	-0.140138	-2	6.59305e-07		411	-0.160673	-0.143682	-2	7.93277e-06		491	-0.00186299	0.0641611	-1	1.86845e-05		491	-0.00186299	0.0641611	-1	6.83034e-06		491	-0.00241703	0.064164	-1	-3.60963e-07		491	-0.00241703	0.064164	-1	-7.1913e-06
412	-0.15396	-0.150879	-2	6.09782e-07		412	-0.160661	-0.154423	-2	3.35964e-06		492	-0.00159866	0.0720804	-1	1.11066e-05		492	-0.00159866	0.0720804	-1	5.82678e-06		492	-0.00215267	0.0720833	-1	8.99179e-06		492	-0.00215267	0.0720833	-1	3.16501e-06
413	-0.15403	-0.16142	-2	-2.68209e-06		413	-0.160679	-0.165088	-2	-3.7935e-06		493	-0.0019403	0.0802703	-1	1.04876e-05		493	-0.0019403	0.0802703	-1	2.38363e-06		493	-0.00249435	0.0802732	-1	1.31168e-06		493	-0.00249435	0.0802732	-1	-1.07195e-06
414	-0.15412	-0.171909	-2	-6.36202e-06		414	-0.16077	-0.175577	-2	-8.31644e-06		494	-0.00219393	0.0881377	-1	1.12457e-05		494	-0.00219393	0.0881377	-1	2.83539e-06		494	-0.00274794	0.0881406	-1	-2.89444e-07		494	-0.00274794	0.0881406	-1	-3.12483e-06
415	-0.154193	-0.182444	-2	-4.75996e-06		415	-0.160792	-0.186247	-2	-8.08143e-06		495	-0.00218269	0.0957972	-1	1.01917e-05		495	-0.00218269	0.0957972	-1	8.11777e-06		495	-0.00273684	0.0958001	-1	1.00959e-05		495	-0.00273684	0.0958001	-1	1.97813e-06
416	-0.154146	-0.193303	-2	5.383e-06		416	-0.160745	-0.197106	-2	-9.7373e-07		496	-0.00217185	0.103868	-1	1.60532e-06		496	-0.00217185	0.103868	-1	8.207e-06		496	-0.00272589	0.103871	-1	1.75425e-05		496	-0.00272589	0.103871	-1	9.3355e-06
417	-0.154099	-0.204161	-2	1.27386e-05		417	-0.160719	-0.207866	-2	5.02757e-06		497	-0.00261279	0.11195	-1	-6.89326e-06		497	-0.00261279	0.11195	-1	-1.37669e-06		497	-0.00316661	0.111952	-1	1.85158e-05		497	-0.00316661	0.111952	-1	1.98925e-05
418	-0.14495	0.0477822	-2	-4.42116e-06		418	-0.151624	0.0443171	-2	-5.22017e-06		498	-0.00867626	0.10837	-1	-7.75177e-06		498	-0.00867626	0.10837	-1	-7.57478e-06		498	-0.00923008	0.108372	-1	1.70912e-05		498	-0.00923008	0.108372	-1	2.4666e-05
419	-0.144954	0.037116	-2	-1.01053e-05		419	-0.151629	0.0336509	-2	3.36005e-06		499	-0.00892981	0.100373	-1	-1.34718e-06		499	-0.00892981	0.100373	-1	3.43443e-06		499	-0.00948395	0.100376	-1	1.07245e-05		499	-0.00948395	0.100376	-1	7.29007e-06
420	-0.14494	0.0263808	-2	-5.75265e-06		420	-0.151605	0.0228806	-2	2.34246e-06		500	-0.00865421	0.0924901	-1	8.06259e-06		500	-0.00865421	0.0924901	-1	4.88606e-06		500	-0.00920823	0.092493	-1	-3.22943e-06		500	-0.00920823	0.092493	-1	-8.11549e-06
421	-0.144915	0.0156016	-2	6.37984e-07		421	-0.151579	0.0121014	-2	-1.39713e-06		501	-0.00865428	0.0842512	-1	1.15184e-05		501	-0.00865428	0.0842512	-1	5.80819e-06		501	-0.00920832	0.0842541	-1	-4.88068e-06		501	-0.00920832	0.0842541	-1	-1.06889e-05
422	-0.144889	0.0048224	-2	-3.76848e-07		422	-0.151554	0.00132225	-2	-3.46272e-06		502	-0.00865423	0.0763423	-1	1.12312e-05		502	-0.00865423	0.0763423	-1	9.93415e-06		502	-0.00920827	0.0763452	-1	1.65448e-05		502	-0.00920827	0.0763452	-1	6.61065e-06
423	-0.144863	-0.00595679	-2	-1.08972e-05		423	-0.151528	-0.0094569	-2	-4.5119e-06		503	-0.00865427	0.0685444	-1	1.28596e-05		503	-0.00865427	0.0685444	-1	1.174e-05		503	-0.00920842	0.0685473	-1	3.14751e-05		503	-0.00920842	0.0685473	-1	1.97351e-05
424	-0.144823	-0.0166974	-2	-1.06107e-05		424	-0.151497	-0.0202235	-2	-7.50878e-06		504	-0.00846664	0.0605141	-1	2.33272e-05		504	-0.00846664	0.0605141	-1	1.90842e-05		504	-0.00902069	0.060517	-1	1.43726e-05		504	-0.00902069	0.060517	-1	-4.7116e-06
425	-0.144774	-0.0274122	-2	-5.99662e-06		425	-0.151448	-0.0309382	-2	-1.05331e-05		505	-0.00819109	0.0524906	-1	3.0252e-05		505	-0.00819109	0.0524906	-1	2.52005e-05		505	-0.00874524	0.0524935	-1	1.35525e-05		505	-0.00874524	0.0524935	-1	-1.1648e-05
426	-0.144725	-0.0381279	-2	-8.05254e-07		426	-0.151399	-0.0416539	-2	-1.02327e-05		506	-0.00819117	0.0445531	-1	3.36701e-05		506	-0.00819117	0.0445531	-1	3.09109e-05		506	-0.00874768	0.0445556	-1	3.00714e-05		506	-0.00874768	0.0445556	-1	-8.395e-07
427	-0.144676	-0.0488426	-2	-6.90321e-06		427	-0.15135	-0.0523687	-2	-1.15943e-06		507	-0.00818004	0.0366088	-1	3.79895e-05		507	-0.00818004	0.0366088	-1	3.20848e-05		507	-0.00873665	0.0366113	-1	3.39452e-05		507	-0.00873665	0.0366113	-1	1.8604e-06
428	-0.144627	-0.0595574	-2	-1.11308e-05		428	-0.151304	-0.0630853	-2	1.21173e-05		508	-0.00791562	0.0289531	-1	3.92584e-05		508	-0.00791562	0.0289531	-1	3.00134e-05		508	-0.00847213	0.0289556	-1	1.325e-05		508	-0.00847213	0.0289556	-1	-1.67634e-05
429	-0.144591	-0.0702814	-2	-1.1054e-05		429	-0.151292	-0.0738255	-2	1.50549e-05		509	-0.00763986	0.0210615	-1	3.58111e-05		509	-0.00763986	0.0210615	-1	2.4667e-05		509	-0.00819647	0.021064	-1	7.97405e-06		509	-0.00819647	0.021064	-1	-1.6693e-05
430	-0.144579	-0.0810216	-2	-5.09326e-06		430	-0.151279	-0.0845656	-2	-5.31416e-06		510	-0.007629	0.0132178	-1	3.47937e-05		510	-0.007629	0.0132178	-1	2.53312e-05		510	-0.00818551	0.0132203	-1	1.20952e-05		510	-0.00818551	0.0132203	-1	-1.3236e-05
431	-0.144567	-0.0917618	-2	2.70067e-06		431	-0.151267	-0.0953058	-2	-1.41282e-05		511	-0.00832339	0.00563696	-1	3.29391e-05		511	-0.00832339	0.00563696	-1	3.16045e-05		511	-0.00888	0.00563945	-1	3.06822e-05		511	-0.00888	0.00563945	-1	-9.223e-07
432	-0.144554	-0.102502	-2	3.44767e-06		432	-0.151255	-0.106046	-2	-1.29206e-05		512	-0.00814715	-0.00268204	-1	3.20988e-05		512	-0.00814715	-0.00268204	-1	3.14319e-05		512	-0.00870696	-0.00268907	-1	3.65684e-05		512	-0.00870696	-0.00268907	-1	5.1365e-06
433	-0.144542	-0.113243	-2	-2.5691e-06		433	-0.151242	-0.116787	-2	-7.34226e-06		513	-0.008147	-0.0104104	-1	3.15293e-05		513	-0.008147	-0.0104104	-1	2.84149e-05		513	-0.00870678	-0.0104174	-1	3.80283e-05		513	-0.00870678	-0.0104174	-1	9.6134e-06
434	-0.14453	-0.123983	-2	-4.86873e-06		434	-0.15123	-0.127527	-2	7.61761e-06		514	-0.00813612	-0.018731	-1	3.08528e-05		514	-0.00813612	-0.018731	-1	2.68119e-05		514	-0.00869592	-0.018738	-1	2.97562e-05		514	-0.00869592	-0.018738	-1	2.9443e-06
435	-0.144517	-0.134723	-2	-4.003e-07		435	-0.151218	-0.138267	-2	7.47639e-06		515	-0.00759587	-0.0255528	-1	2.61668e-05		515	-0.00759587	-0.0255528	-1	2.14445e-05		515	-0.00815565	-0.0255598	-1	2.4499e-05		515	-0.00815565	-0.0255598	-1	3.0545e-06
436	-0.144551	-0.14535	-2	1.76948e-06		436	-0.151205	-0.149007	-2	6.87548e-06		516	-0.00723198	-0.0331728	-1	1.68221e-05		516	-0.00723198	-0.0331728	-1	1.40512e-05		516	-0.00779179	-0.0331798	-1	1.06403e-05		516	-0.00779179	-0.0331798	-1	-3.4109e-06
437	-0.144642	-0.155839	-2	-7.45547e-07		437	-0.151291	-0.159507	-2	5.81081e-06		517	-0.00704443	-0.0417638	-1	1.20481e-05		517	-0.00704443	-0.0417638	-1	1.04294e-05		517	-0.00760424	-0.0417708	-1	-9.11059e-06		517	-0.00760424	-0.0417708	-1	-1.954e-05
438	-0.144732	-0.166327	-2	-3.92166e-06		438	-0.151382	-0.169995	-2	5.0092e-07		518	-0.00704452	-0.0488908	-1	9.15489e-06		518	-0.00704452	-0.0488908	-1	5.37386e-06		518	-0.0076043	-0.0488978	-1	-1.16566e-05		518	-0.0076043	-0.0488978	-1	-1.70305e-05
439	-0.144823	-0.176816	-2	-7.94966e-06		439	-0.151472	-0.180484	-2	-6.90354e-06		519	-0.00722084	-0.0572418	-1	5.22477e-07		519	-0.00722084	-0.0572418	-1	7.07059e-06		519	-0.00778067	-0.0572488	-1	7.18843e-07		519	-0.00778067	-0.0572488	-1	-6.35175e-06
440	-0.144834	-0.187517	-2	-4.28603e-06		440	-0.151434	-0.19132	-2	-6.57517e-06		520	-0.00695626	-0.0649839	-1	-3.55323e-06		520	-0.00695626	-0.0649839	-1	4.95664e-06		520	-0.00751618	-0.0649909	-1	7.22363e-06		520	-0.00751618	-0.0649909	-1	2.26699e-06
441	-0.144787	-0.198376	-2	2.44002e-06		441	-0.151386	-0.202179	-2	1.14268e-06		521	-0.00668083	-0.073075	-1	-2.62079e-06		521	-0.00668083	-0.073075	-1	1.33086e-06		521	-0.00724066	-0.073082	-1	6.73714e-06		521	-0.00724066	-0.073082	-1	5.40628e-06
442	-0.13553	0.0530842	-2	-6.29559e-06		442	-0.142204	0.0496191	-2	-4.11961e-06		523	-0.0271265	-0.0776297	-1	7.6227e-06		523	-0.0271265	-0.0776297	-1	3.29196e-06		523	-0.0276863	-0.0776367	-1	-8.73268e-07		523	-0.0276863	-0.0776367	-1	-4.16523e-06
443	-0.135534	0.0424179	-2	-7.34678e-06		443	-0.142208	0.0389528	-2	3.59258e-06		524	-0.0273795	-0.0697524	-1	5.02224e-06		524	-0.0273795	-0.0697524	-1	5.43609e-07		524	-0.0279393	-0.0697594	-1	6.84991e-06		524	-0.0279393	-0.0697594	-1	6.3063e-06
444	-0.135535	0.0317367	-2	-4.76801e-06		444	-0.142199	0.0282364	-2	6.2444e-06		525	-0.0273793	-0.0620725	-1	4.79004e-06		525	-0.0273793	-0.0620725	-1	-5.01038e-07		525	-0.0279392	-0.0620795	-1	7.77076e-06		525	-0.0279392	-0.0620795	-1	8.2718e-06
445	-0.135509	0.0209574	-2	2.34875e-06		445	-0.142174	0.0174572	-2	-6.93436e-08		526	-0.0273795	-0.0543989	-1	2.48734e-06		526	-0.0273795	-0.0543989	-1	-6.97121e-07		526	-0.0279393	-0.0544059	-1	3.12726e-07		526	-0.0279393	-0.0544059	-1	1.00985e-06
446	-0.135483	0.0101772	-2	5.08001e-06		446	-0.142148	0.00667701	-2	-3.48456e-06		527	-0.0273683	-0.0467306	-1	6.61635e-07		527	-0.0273683	-0.0467306	-1	-4.11787e-06		527	-0.0279281	-0.0467376	-1	-1.17645e-05		527	-0.0279281	-0.0467376	-1	-7.64663e-06
447	-0.135454	-0.000593623	-2	-2.6965e-06		447	-0.142122	-0.0041022	-2	-2.72336e-06		528	-0.0273574	-0.0386006	-1	-8.99944e-06		528	-0.0273574	-0.0386006	-1	-1.28328e-05		528	-0.0279139	-0.0385981	-1	-1.40457e-05		528	-0.0279139	-0.0385981	-1	-1.2129e-06
448	-0.135405	-0.0113084	-2	-5.54692e-06		448	-0.142079	-0.0148346	-2	2.20669e-06		529	-0.0276221	-0.0308167	-1	-1.71064e-05		529	-0.0276221	-0.0308167	-1	-1.99429e-05		529	-0.0281786	-0.0308142	-1	-1.36722e-05		529	-0.0281786	-0.0308142	-1	6.2707e-06
449	-0.135356	-0.0220232	-2	1.5048e-05		449	-0.14203	-0.0255494	-2	-9.78304e-07		530	-0.0278757	-0.0228766	-1	-2.57845e-05		530	-0.0278757	-0.0228766	-1	-2.62265e-05		530	-0.0284323	-0.0228741	-1	-1.9167e-05		530	-0.0284323	-0.0228741	-1	7.0595e-06
450	-0.135307	-0.032738	-2	2.73518e-05		450	-0.141981	-0.0362642	-2	-8.47038e-06		531	-0.0281406	-0.0149504	-1	-2.69624e-05		531	-0.0281406	-0.0149504	-1	-2.50782e-05		531	-0.0286971	-0.0149479	-1	-2.16395e-05		531	-0.0286971	-0.0149479	-1	3.4387e-06
451	-0.135258	-0.0434529	-2	2.75678e-05		451	-0.141932	-0.0469789	-2	-1.09184e-05		532	-0.0281296	-0.00712816	-1	-2.50105e-05		532	-0.0281296	-0.00712816	-1	-1.71869e-05		532	-0.0286862	-0.00712566	-1	-2.63739e-05		532	-0.0286862	-0.00712566	-1	-9.187e-06
452	-0.135209	-0.0541676	-2	1.28639e-05		452	-0.141883	-0.0576937	-2	-5.91081e-06		533	-0.0283833	0.000841398	-1	-2.21424e-05		533	-0.0283833	0.000841398	-1	-3.02748e-05		533	-0.0289399	0.000843889	-1	-5.10508e-05		533	-0.0289399	0.000843889	-1	-2.0776e-05
453	-0.13516	-0.0648825	-2	9.3847e-06		453	-0.141835	-0.0684093	-2	-3.44474e-06		534	-0.0282068	0.00890174	-1	-1.95275e-05		534	-0.0282068	0.00890174	-1	-3.37606e-05		534	-0.0287633	0.00890423	-1	-6.38116e-05		534	-0.0287633	0.00890423	-1	-3.0051e-05
454	-0.135122	-0.0756064	-2	1.36686e-05		454	-0.141823	-0.0791505	-2	1.72059e-06		535	-0.0283724	0.0167814	-1	-1.98698e-05		535	-0.0283724	0.0167814	-1	-3.82172e-05		535	-0.028929	0.0167839	-1	-5.11992e-05		535	-0.028929	0.0167839	-1	-1.2982e-05
455	-0.13511	-0.0863466	-2	3.03805e-05		455	-0.14181	-0.0898907	-2	-4.87012e-06		536	-0.028637	0.0248221	-1	-1.94618e-05		536	-0.028637	0.0248221	-1	-3.74258e-05		536	-0.0291935	0.0248246	-1	-2.80167e-05		536	-0.0291935	0.0248246	-1	9.4091e-06
456	-0.135098	-0.0970869	-2	3.32296e-05		456	-0.141798	-0.100631	-2	-5.19048e-06		537	-0.028626	0.0327065	-1	-2.31613e-05		537	-0.028626	0.0327065	-1	-3.38547e-05		537	-0.0291824	0.032709	-1	-1.19623e-05		537	-0.0291824	0.032709	-1	2.18924e-05
457	-0.135085	-0.107827	-2	2.85093e-05		457	-0.141786	-0.111371	-2	-3.77527e-07		538	-0.028626	0.0409359	-1	-2.73011e-05		538	-0.028626	0.0409359	-1	-2.25707e-05		538	-0.0291826	0.0409384	-1	-1.09487e-05		538	-0.0291826	0.0409384	-1	1.1622e-05
458	-0.135073	-0.118567	-2	1.83493e-05		458	-0.141773	-0.122111	-2	1.5916e-06		539	-0.0288908	0.0486349	-1	-2.80965e-05		539	-0.0288908	0.0486349	-1	-1.66701e-05		539	-0.0294474	0.0486374	-1	-2.43128e-05		539	-0.0294474	0.0486374	-1	-7.6427e-06
459	-0.135072	-0.129279	-2	9.40953e-06		459	-0.141761	-0.132851	-2	-2.0748e-06		540	-0.0288909	0.0564529	-1	-2.16426e-05		540	-0.0288909	0.0564529	-1	-1.66643e-05		540	-0.0294474	0.0564553	-1	-2.38877e-05		540	-0.0294474	0.0564553	-1	-7.2234e-06
460	-0.135163	-0.139768	-2	1.38563e-05		460	-0.141812	-0.143436	-2	-4.70624e-07		541	-0.0291446	0.0646423	-1	-1.44591e-05		541	-0.0291446	0.0646423	-1	-1.61048e-05		541	-0.0297011	0.0646447	-1	-5.33711e-06		541	-0.0297011	0.0646447	-1	1.07677e-05
461	-0.135253	-0.150258	-2	6.71254e-06		461	-0.141903	-0.153926	-2	5.46507e-06		542	-0.0291336	0.0726675	-1	-4.12846e-06		542	-0.0291336	0.0726675	-1	-1.38756e-05		542	-0.0296901	0.0726699	-1	-3.64156e-06		542	-0.0296901	0.0726699	-1	1.0234e-05
462	-0.135343	-0.160747	-2	1.04748e-06		462	-0.141993	-0.164415	-2	6.6834e-06		543	-0.0297513	0.0804166	-1	3.28515e-06		543	-0.0297513	0.0804166	-1	-8.20112e-06		543	-0.0303073	0.0804192	-1	-1.08693e-05		543	-0.0303073	0.0804192	-1	-2.66818e-06
463	-0.135434	-0.171236	-2	-2.75825e-06		463	-0.142083	-0.174904	-2	4.2963e-06		544	-0.0292219	0.0881946	-1	7.9536e-06		544	-0.0292219	0.0881946	-1	-3.33552e-06		544	-0.0297759	0.0881974	-1	-1.15654e-05		544	-0.0297759	0.0881974	-1	-8.22988e-06
464	-0.135522	-0.181731	-2	-4.28917e-06		464	-0.142121	-0.185534	-2	-6.94772e-07		545	-0.0295748	0.0962244	-1	7.2446e-06		545	-0.0295748	0.0962244	-1	-3.17123e-06		545	-0.0301288	0.0962273	-1	1.82646e-06		545	-0.0301288	0.0962273	-1	4.99769e-06
465	-0.135475	-0.192589	-2	3.25667e-07		465	-0.142074	-0.196393	-2	6.13498e-07		546	-0.0298285	0.104208	-1	4.91926e-06		546	-0.0298285	0.104208	-1	-4.48904e-06		546	-0.0303823	0.10421	-1	1.23578e-05		546	-0.0303823	0.10421	-1	1.68468e-05
466	-0.135427	-0.203448	-2	2.54855e-06		466	-0.142027	-0.207251	-2	8.3537e-06		547	-0.0295528	0.11219	-1	1.95639e-06		547	-0.0295528	0.11219	-1	-7.29198e-06		547	-0.0301066	0.112192	-1	1.34845e-05		547	-0.0301066	0.112192	-1	2.07765e-05
467	-0.126114	0.0477189	-2	-3.84383e-06		467	-0.132788	0.0442537	-2	1.84138e-06		548	-0.0365051	0.107881	-1	4.60644e-06		548	-0.0365051	0.107881	-1	3.87351e-06		548	-0.0370589	0.107883	-1	1.38073e-05		548	-0.0370589	0.107883	-1	9.93379e-06
468	-0.126118	0.0370525	-2	3.919e-07		468	-0.132793	0.0335874	-2	4.26223e-06		549	-0.0362403	0.100716	-1	4.77721e-06		549	-0.0362403	0.100716	-1	3.38435e-06		549	-0.0367942	0.100718	-1	1.54605e-05		549	-0.0367942	0.100718	-1	1.20761e-05
469	-0.126103	0.0263123	-2	8.34207e-06		469	-0.132768	0.0228121	-2	1.328e-06		550	-0.0362292	0.0921867	-1	7.15071e-06		550	-0.0362292	0.0921867	-1	4.41669e-06		550	-0.0367834	0.0921895	-1	1.14186e-05		550	-0.0367834	0.0921895	-1	7.00191e-06
470	-0.126077	0.015533	-2	1.0617e-05		470	-0.132742	0.0120328	-2	-5.81385e-06		551	-0.0362292	0.0844587	-1	8.98501e-06		551	-0.0362292	0.0844587	-1	5.53871e-06		551	-0.0367857	0.0844612	-1	9.51251e-06		551	-0.0367857	0.0844612	-1	3.9738e-06
471	-0.126036	0.00479639	-2	1.16918e-05		471	-0.13271	0.00127017	-2	-7.00111e-06		552	-0.0359642	0.0763842	-1	1.15318e-05		552	-0.0359642	0.0763842	-1	3.73583e-06		552	-0.0365209	0.0763867	-1	1.15227e-05		552	-0.0365209	0.0763867	-1	7.78687e-06
472	-0.125987	-0.00591845	-2	1.34046e-05		472	-0.132661	-0.00944464	-2	-5.93166e-06		553	-0.0359532	0.068582	-1	1.04455e-05		553	-0.0359532	0.068582	-1	-2.62316e-06		553	-0.0365097	0.0685845	-1	1.22554e-05		553	-0.0365097	0.0685845	-1	1.48786e-05
473	-0.125938	-0.0166333	-2	1.73315e-05		473	-0.132612	-0.0201595	-2	-1.50143e-06		554	-0.0359422	0.0602623	-1	7.68192e-06		554	-0.0359422	0.0602623	-1	-9.16964e-06		554	-0.0364987	0.0602647	-1	4.00007e-06		554	-0.0364987	0.0602647	-1	1.31697e-05
474	-0.125889	-0.0273482	-2	2.63032e-05		474	-0.132563	-0.0308743	-2	-7.22855e-06		555	-0.0359311	0.0522233	-1	5.67954e-06		555	-0.0359311	0.0522233	-1	-1.13874e-05		555	-0.0364876	0.0522258	-1	1.25871e-06		555	-0.0364876	0.0522258	-1	1.26461e-05
475	-0.12584	-0.038064	-2	3.35072e-05		475	-0.132514	-0.0415901	-2	-1.22662e-05		556	-0.0356663	0.0442016	-1	6.17622e-06		556	-0.0356663	0.0442016	-1	-1.0971e-05		556	-0.0362228	0.044204	-1	6.60543e-06		556	-0.0362228	0.044204	-1	1.75764e-05
476	-0.125791	-0.0487788	-2	3.22551e-05		476	-0.132465	-0.0523049	-2	-1.42922e-05		557	-0.0356551	0.0365492	-1	1.11686e-05		557	-0.0356551	0.0365492	-1	-7.68926e-06		557	-0.0362116	0.0365517	-1	1.07036e-05		557	-0.0362116	0.0365517	-1	1.83929e-05
477	-0.125742	-0.0594937	-2	2.35605e-05		477	-0.132416	-0.0630197	-2	-1.36195e-05		558	-0.0353902	0.0286044	-1	1.99062e-05		558	-0.0353902	0.0286044	-1	-7.40266e-06		558	-0.0359467	0.0286069	-1	8.98761e-06		558	-0.0359467	0.0286069	-1	1.63903e-05
478	-0.125693	-0.0702085	-2	2.8178e-05		478	-0.132367	-0.0737346	-2	-1.01093e-05		559	-0.0349379	0.0205495	-1	2.14554e-05		559	-0.0349379	0.0205495	-1	-6.355e-06		559	-0.0354943	0.020552	-1	-3.26414e-06		559	-0.0354943	0.020552	-1	3.09086e-06
479	-0.125654	-0.0809304	-2	3.52884e-05		479	-0.132354	-0.0844745	-2	-7.53241e-06		560	-0.0349267	0.0127018	-1	2.3351e-05		560	-0.0349267	0.0127018	-1	-4.18414e-06		560	-0.0354832	0.0127043	-1	-4.76801e-06		560	-0.0354832	0.0127043	-1	-5.8387e-07
480	-0.125641	-0.0916706	-2	4.36051e-05		480	-0.132342	-0.0952147	-2	-5.59563e-06		561	-0.0351918	0.00503726	-1	2.26802e-05		561	-0.0351918	0.00503726	-1	-2.84444e-06		561	-0.0357484	0.00503975	-1	-2.27997e-06		561	-0.0357484	0.00503975	-1	5.6447e-07
481	-0.125629	-0.102411	-2	4.04944e-05		481	-0.132329	-0.105955	-2	-4.54768e-06		562	-0.03528	-0.00344533	-1	1.48326e-05		562	-0.03528	-0.00344533	-1	-3.55528e-06		562	-0.0358365	-0.00344283	-1	5.49332e-07		562	-0.0358365	-0.00344283	-1	4.10461e-06
482	-0.125617	-0.113152	-2	3.05581e-05		482	-0.132317	-0.116696	-2	-3.78659e-06		563	-0.0352799	-0.0111551	-1	8.99146e-06		563	-0.0352799	-0.0111551	-1	-8.9934e-06		563	-0.0358365	-0.0111526	-1	7.44095e-06		563	-0.0358365	-0.0111526	-1	1.64343e-05
483	-0.125684	-0.123698	-2	2.17326e-05		483	-0.132333	-0.127367	-2	-4.89311e-06		564	-0.0350042	-0.0193778	-1	5.76864e-06		564	-0.0350042	-0.0193778	-1	-1.16384e-05		564	-0.0355607	-0.0193753	-1	1.12907e-06		564	-0.0355607	-0.0193753	-1	1.27675e-05
484	-0.125774	-0.134187	-2	2.5122e-05		484	-0.132424	-0.137855	-2	-6.09711e-06		565	-0.0344743	-0.0268741	-1	6.79965e-06		565	-0.0344743	-0.0268741	-1	-9.50904e-06		565	-0.0350307	-0.0268716	-1	-9.34755e-07		565	-0.0350307	-0.0268716	-1	8.57428e-06
485	-0.125864	-0.144676	-2	1.8481e-05		485	-0.132514	-0.148344	-2	-4.1404e-06		566	-0.0344632	-0.034681	-1	1.12591e-05		566	-0.0344632	-0.034681	-1	-3.29223e-06		566	-0.0350197	-0.0346785	-1	-2.76679e-06		566	-0.0350197	-0.0346785	-1	5.2544e-07
486	-0.125955	-0.155165	-2	1.29939e-05		486	-0.132604	-0.158833	-2	1.81821e-06		567	-0.0341982	-0.0428553	-1	1.2886e-05		567	-0.0341982	-0.0428553	-1	1.43848e-06		567	-0.0347547	-0.0428528	-1	-1.38092e-06		567	-0.0347547	-0.0428528	-1	-2.8194e-06
487	-0.126045	-0.165654	-2	4.20872e-06		487	-0.132695	-0.169322	-2	3.54889e-06		568	-0.0339223	-0.0507955	-1	1.10968e-05		568	-0.0339223	-0.0507955	-1	6.9244e-06		568	-0.034479	-0.0507929	-1	9.4148e-06		568	-0.034479	-0.0507929	-1	2.4904e-06
488	-0.126135	-0.176143	-2	2.79539e-06		488	-0.132785	-0.179811	-2	2.75665e-06		569	-0.0341762	-0.0582516	-1	7.87862e-06		569	-0.0341762	-0.0582516	-1	5.43011e-06		569	-0.034736	-0.0582586	-1	1.38594e-05		569	-0.034736	-0.0582586	-1	8.42929e-06
489	-0.126162	-0.186804	-2	2.42065e-06		489	-0.132761	-0.190607	-2	5.3778e-07		570	-0.0341652	-0.0665347	-1	5.02016e-06		570	-0.0341652	-0.0665347	-1	2.67845e-06		570	-0.034725	-0.0665417	-1	8.49344e-06		570	-0.034725	-0.0665417	-1	5.81499e-06
490	-0.126115	-0.197663	-2	2.60248e-06		490	-0.132714	-0.201466	-2	6.88204e-06		571	-0.0341652	-0.0741747	-1	5.66638e-06		571	-0.0341652	-0.0741747	-1	1.84115e-06		571	-0.0347251	-0.0741817	-1	-4.2638e-07		571	-0.0347251	-0.0741817	-1	-2.26753e-06
491	-0.116704	0.0530646	-2	3.71701e-06		491	-0.123369	0.0495557	-2	-1.65775e-06		572	-0.040675	-0.0787985	-1	-2.17006e-07		572	-0.040675	-0.0787985	-1	-4.47761e-06		572	-0.0412331	-0.0787932	-1	-1.03964e-05		572	-0.0412331	-0.0787932	-1	-5.91879e-06
492	-0.116699	0.0423544	-2	8.40685e-06		492	-0.123373	0.0388893	-2	2.7017e-07		573	-0.0409329	-0.0706713	-1	-1.17951e-06		573	-0.0409329	-0.0706713	-1	9.91959e-07		573	-0.041491	-0.070666	-1	-2.01763e-06		573	-0.041491	-0.070666	-1	-3.00959e-06
493	-0.116698	0.0316682	-2	8.5833e-06		493	-0.123363	0.0281679	-2	8.4676e-08		574	-0.040925	-0.062986	-1	2.5195e-06		574	-0.040925	-0.062986	-1	3.05858e-06		574	-0.041483	-0.0629798	-1	1.15213e-05		574	-0.041483	-0.0629798	-1	8.46272e-06
494	-0.116668	0.0209014	-2	9.00118e-06		494	-0.123337	0.0173886	-2	-4.91055e-06		575	-0.0409024	-0.0552475	-1	7.83806e-06		575	-0.0409024	-0.0552475	-1	8.60617e-06		575	-0.0414604	-0.0552413	-1	1.43816e-05		575	-0.0414604	-0.0552413	-1	5.77543e-06
495	-0.116619	0.0101855	-2	8.97416e-06		495	-0.123293	0.00665925	-2	-8.35302e-06		576	-0.0408685	-0.0475147	-1	1.3234e-05		576	-0.0408685	-0.0475147	-1	1.37615e-05		576	-0.0414266	-0.0475085	-1	1.06646e-05		576	-0.0414266	-0.0475085	-1	-3.0969e-06
496	-0.11657	-0.000529385	-2	1.00174e-05		496	-0.123244	-0.00405561	-2	-8.73335e-06		577	-0.0408347	-0.0393195	-1	1.54921e-05		577	-0.0408347	-0.0393195	-1	1.58205e-05		577	-0.0413927	-0.0393133	-1	6.11134e-06		577	-0.0413927	-0.0393133	-1	-9.70916e-06
497	-0.116521	-0.0112443	-2	9.8562e-06		497	-0.123195	-0.0147705	-2	-7.20336e-06		578	-0.0411001	-0.0315341	-1	1.74021e-05		578	-0.0411001	-0.0315341	-1	1.61254e-05		578	-0.0416582	-0.0315279	-1	5.5241e-06		578	-0.0416582	-0.0315279	-1	-1.06013e-05
498	-0.116472	-0.0219592	-2	6.0257e-06		498	-0.123146	-0.0254854	-2	-7.30868e-06		579	-0.0413543	-0.0235925	-1	1.72731e-05		579	-0.0413543	-0.0235925	-1	1.3639e-05		579	-0.0419123	-0.0235864	-1	1.13207e-05		579	-0.0419123	-0.0235864	-1	-2.3183e-06
499	-0.116423	-0.0326741	-2	5.57475e-06		499	-0.123097	-0.0362003	-2	-9.46914e-06		580	-0.0416198	-0.0156649	-1	1.66857e-05		580	-0.0416198	-0.0156649	-1	1.54934e-05		580	-0.0421778	-0.0156587	-1	1.56208e-05		580	-0.0421778	-0.0156587	-1	1.274e-07
500	-0.116373	-0.043389	-2	9.43405e-06		500	-0.123048	-0.0469151	-2	-1.55564e-05		581	-0.0416088	-0.00784289	-1	1.99594e-05		581	-0.0416088	-0.00784289	-1	2.25333e-05		581	-0.0421668	-0.00783673	-1	2.10544e-05		581	-0.0421668	-0.00783673	-1	-1.4789e-06
501	-0.116324	-0.0541039	-2	1.22421e-05		501	-0.122999	-0.05763	-2	-1.65372e-05		582	-0.0418631	0.000128087	-1	2.82695e-05		582	-0.0418631	0.000128087	-1	3.02703e-05		582	-0.0424211	0.00013424	-1	3.4462e-05		582	-0.0424211	0.00013424	-1	4.1917e-06
502	-0.116275	-0.0648188	-2	1.62689e-05		502	-0.12295	-0.0683449	-2	-1.40783e-05		583	-0.041686	0.00818702	-1	3.14871e-05		583	-0.041686	0.00818702	-1	3.93492e-05		583	-0.0422441	0.00819317	-1	5.92151e-05		583	-0.0422441	0.00819317	-1	1.98659e-05
503	-0.116226	-0.0755346	-2	2.24962e-05		503	-0.122901	-0.0790607	-2	-1.18767e-05		584	-0.0418521	0.0160675	-1	3.0727e-05		584	-0.0418521	0.0160675	-1	4.09859e-05		584	-0.0424101	0.0160737	-1	5.25585e-05		584	-0.0424101	0.0160737	-1	1.15726e-05
504	-0.116186	-0.0862554	-2	2.39172e-05		504	-0.122886	-0.0897995	-2	-9.28233e-06		585	-0.0421173	0.0241097	-1	2.83493e-05		585	-0.0421173	0.0241097	-1	3.82615e-05		585	-0.0426753	0.0241159	-1	4.05816e-05		585	-0.0426753	0.0241159	-1	2.3201e-06
505	-0.116173	-0.0969957	-2	2.03848e-05		505	-0.122874	-0.10054	-2	-9.88096e-06		586	-0.0421062	0.0319938	-1	2.64243e-05		586	-0.0421062	0.0319938	-1	3.09701e-05		586	-0.0426642	0.0319999	-1	2.75818e-05		586	-0.0426642	0.0319999	-1	-3.3883e-06
506	-0.116205	-0.107627	-2	1.4522e-05		506	-0.122861	-0.11128	-2	-9.47101e-06		587	-0.0421062	0.0402229	-1	2.12652e-05		587	-0.0421062	0.0402229	-1	2.13586e-05		587	-0.0426641	0.0402291	-1	2.18292e-05		587	-0.0426641	0.0402291	-1	4.706e-07
507	-0.116296	-0.118117	-2	1.00616e-05		507	-0.122945	-0.121785	-2	-7.66819e-06		588	-0.0423716	0.0479234	-1	2.14128e-05		588	-0.0423716	0.0479234	-1	1.28194e-05		588	-0.0429296	0.0479296	-1	1.21091e-05		588	-0.0429296	0.0479296	-1	-7.103e-07
508	-0.116386	-0.128606	-2	1.10931e-05		508	-0.123036	-0.132274	-2	-1.03648e-05		589	-0.0423716	0.0557412	-1	2.11527e-05		589	-0.0423716	0.0557412	-1	1.18693e-05		589	-0.0429296	0.0557473	-1	1.30334e-05		589	-0.0429296	0.0557473	-1	1.1641e-06
509	-0.116476	-0.139095	-2	1.37608e-05		509	-0.123126	-0.142763	-2	-9.73811e-06		590	-0.0426259	0.0639319	-1	1.89727e-05		590	-0.0426259	0.0639319	-1	1.61798e-05		590	-0.043184	0.0639381	-1	1.64047e-05		590	-0.043184	0.0639381	-1	2.249e-07
510	-0.116567	-0.149585	-2	1.21612e-05		510	-0.123216	-0.153253	-2	-4.51917e-06		591	-0.0426149	0.0719569	-1	1.48512e-05		591	-0.0426149	0.0719569	-1	1.72796e-05		591	-0.0431729	0.071963	-1	1.99287e-05		591	-0.0431729	0.071963	-1	2.6491e-06
511	-0.116657	-0.160074	-2	3.86737e-06		511	-0.123307	-0.163742	-2	-2.28165e-06		592	-0.0432337	0.0797099	-1	1.04831e-05		592	-0.0432337	0.0797099	-1	1.47719e-05		592	-0.0437917	0.079716	-1	1.47985e-05		592	-0.0437917	0.079716	-1	2.66e-08
512	-0.116747	-0.170563	-2	2.85486e-06		512	-0.123397	-0.174231	-2	-2.32438e-06		593	-0.0426765	0.0874883	-1	6.28025e-06		593	-0.0426765	0.0874883	-1	9.18209e-06		593	-0.0432346	0.0874944	-1	1.34241e-05		593	-0.0432346	0.0874944	-1	4.24201e-06
513	-0.116838	-0.181052	-2	5.36629e-06		513	-0.12345	-0.184821	-2	-2.38339e-06		594	-0.0430063	0.0955136	-1	2.92023e-06		594	-0.0430063	0.0955136	-1	4.94286e-06		594	-0.0435639	0.0955146	-1	1.54668e-05		594	-0.0435639	0.0955146	-1	1.05239e-05
514	-0.116803	-0.191876	-2	8.99579e-06		514	-0.123403	-0.195679	-2	3.44428e-07		595	-0.0432542	0.10348	-1	1.78056e-06		595	-0.0432542	0.10348	-1	3.84356e-06		595	-0.0438117	0.103481	-1	1.40815e-05		595	-0.0438117	0.103481	-1	1.02379e-05
515	-0.116756	-0.202735	-2	5.87099e-06		515	-0.123355	-0.206538	-2	8.22573e-06		596	-0.0429777	0.111462	-1	2.7153e-06		596	-0.0429777	0.111462	-1	2.86828e-06		596	-0.0435352	0.111463	-1	1.15256e-06		596	-0.0435352	0.111463	-1	-1.71572e-06
516	-0.107296	0.0477314	-2	1.74561e-05		516	-0.113956	0.0442046	-2	-5.34883e-06		597	-0.0499751	0.107141	-1	1.96334e-07		597	-0.0499751	0.107141	-1	-1.96596e-06		597	-0.0505326	0.107142	-1	-6.01206e-07		597	-0.0505326	0.107142	-1	1.36475e-06
517	-0.107288	0.037008	-2	1.18356e-05		517	-0.113957	0.0335228	-2	-2.9642e-06		598	-0.0497076	0.0999778	-1	-3.34023e-06		598	-0.0497076	0.0999778	-1	3.04301e-08		598	-0.050265	0.0999789	-1	9.61142e-06		598	-0.050265	0.0999789	-1	9.58099e-06
518	-0.107254	0.0262911	-2	1.00632e-07		518	-0.113924	0.0227643	-2	-2.55852e-06		599	-0.0497175	0.0914714	-1	-5.20631e-06		599	-0.0497175	0.0914714	-1	2.62196e-06		599	-0.0502751	0.0914724	-1	8.48319e-06		599	-0.0502751	0.0914724	-1	5.86123e-06
519	-0.107204	0.0155759	-2	-6.03818e-06		519	-0.113875	0.0120493	-2	-4.59495e-06		600	-0.0497283	0.0837804	-1	-4.95659e-06		600	-0.0497283	0.0837804	-1	8.24437e-06		600	-0.050286	0.0837814	-1	-6.79944e-06		600	-0.050286	0.0837814	-1	-1.50438e-05
520	-0.107154	0.00486086	-2	-7.95771e-06		520	-0.113826	0.00133442	-2	-6.40333e-06		601	-0.0494637	0.0757183	-1	6.59745e-07		601	-0.0494637	0.0757183	-1	1.52925e-05		601	-0.0500217	0.0757243	-1	1.30571e-05		601	-0.0500217	0.0757243	-1	-2.2354e-06
521	-0.107104	-0.00585422	-2	-1.07166e-05		521	-0.113777	-0.00938048	-2	-5.79004e-06		602	-0.0494527	0.0679162	-1	1.07538e-05		602	-0.0494527	0.0679162	-1	1.73264e-05		602	-0.0500107	0.0679223	-1	1.35065e-05		602	-0.0500107	0.0679223	-1	-3.8199e-06
522	-0.107054	-0.0165692	-2	-1.7002e-05		522	-0.113728	-0.0200954	-2	-5.42193e-06		603	-0.0494418	0.0595967	-1	1.53656e-05		603	-0.0494418	0.0595967	-1	1.72224e-05		603	-0.0499998	0.0596028	-1	1.17045e-05		603	-0.0499998	0.0596028	-1	-5.5179e-06
523	-0.107005	-0.0272842	-2	-2.90678e-05		523	-0.113679	-0.0308103	-2	-5.05509e-06		604	-0.0494307	0.0515579	-1	1.64644e-05		604	-0.0494307	0.0515579	-1	1.52509e-05		604	-0.0499887	0.051564	-1	7.66757e-06		604	-0.0499887	0.051564	-1	-7.58333e-06
524	-0.106956	-0.038	-2	-3.69641e-05		524	-0.11363	-0.0415262	-2	-5.52241e-06		605	-0.0491652	0.0435347	-1	1.50022e-05		605	-0.0491652	0.0435347	-1	2.20504e-05		605	-0.0497233	0.0435408	-1	8.75711e-06		605	-0.0497233	0.0435408	-1	-1.32933e-05
525	-0.106907	-0.048715	-2	-3.66703e-05		525	-0.11358	-0.0522411	-2	-8.47525e-06		606	-0.0491541	0.0358826	-1	1.11008e-05		606	-0.0491541	0.0358826	-1	2.98797e-05		606	-0.0497121	0.0358887	-1	1.82024e-05		606	-0.0497121	0.0358887	-1	-1.16773e-05
526	-0.106858	-0.05943	-2	-2.93755e-05		526	-0.113531	-0.062956	-2	-8.41519e-06		607	-0.0488885	0.0279363	-1	1.04033e-05		607	-0.0488885	0.0279363	-1	3.50319e-05		607	-0.0494465	0.0279424	-1	2.59818e-05		607	-0.0494465	0.0279424	-1	-9.0501e-06
527	-0.106809	-0.0701449	-2	-2.39704e-05		527	-0.113482	-0.073671	-2	-7.34943e-06		608	-0.048435	0.0198787	-1	1.17815e-05		608	-0.048435	0.0198787	-1	4.18321e-05		608	-0.0489931	0.0198848	-1	4.72449e-05		608	-0.0489931	0.0198848	-1	5.4128e-06
528	-0.10676	-0.0808598	-2	-2.2651e-05		528	-0.113433	-0.0843858	-2	-5.27304e-06		609	-0.0484239	0.0120312	-1	1.23691e-05		609	-0.0484239	0.0120312	-1	4.06026e-05		609	-0.0489819	0.0120373	-1	6.12394e-05		609	-0.0489819	0.0120373	-1	2.06368e-05
529	-0.106727	-0.0915565	-2	-2.59785e-05		529	-0.113417	-0.0951236	-2	-5.03594e-06		610	-0.0486898	0.00436862	-1	1.1547e-05		610	-0.0486898	0.00436862	-1	3.30342e-05		610	-0.0492477	0.00437477	-1	5.08338e-05		610	-0.0492477	0.00437477	-1	1.77996e-05
530	-0.106817	-0.102046	-2	-3.78749e-05		530	-0.113466	-0.105714	-2	-4.02124e-06		611	-0.0487783	-0.0041131	-1	8.75756e-06		611	-0.0487783	-0.0041131	-1	2.80383e-05		611	-0.0493364	-0.00410695	-1	2.68186e-05		611	-0.0493364	-0.00410695	-1	-1.2197e-06
531	-0.106908	-0.112537	-2	-3.87434e-05		531	-0.113556	-0.116204	-2	-3.79399e-06		612	-0.0487783	-0.0118226	-1	8.76726e-06		612	-0.0487783	-0.0118226	-1	2.30901e-05		612	-0.0493363	-0.0118164	-1	1.24436e-05		612	-0.0493363	-0.0118164	-1	-1.06465e-05
532	-0.106999	-0.12303	-2	-3.16601e-05		532	-0.113647	-0.126693	-2	-4.23265e-06		613	-0.0485018	-0.0200468	-1	1.18175e-05		613	-0.0485018	-0.0200468	-1	1.64723e-05		613	-0.0490599	-0.0200407	-1	9.16994e-06		613	-0.0490599	-0.0200407	-1	-7.30236e-06
533	-0.10709	-0.133523	-2	-2.0123e-05		533	-0.113737	-0.137182	-2	-5.1327e-06		614	-0.0479705	-0.0275464	-1	1.22295e-05		614	-0.0479705	-0.0275464	-1	1.71775e-05		614	-0.0485286	-0.0275403	-1	4.28884e-06		614	-0.0485286	-0.0275403	-1	-1.28887e-05
534	-0.107181	-0.144016	-2	-1.09953e-05		534	-0.113828	-0.147671	-2	-4.57203e-06		615	-0.0479595	-0.0353531	-1	5.97586e-06		615	-0.0479595	-0.0353531	-1	1.64328e-05		615	-0.0485175	-0.035347	-1	3.93777e-06		615	-0.0485175	-0.035347	-1	-1.2495e-05
535	-0.107273	-0.154509	-2	-1.00788e-05		535	-0.113918	-0.15816	-2	-1.77427e-06		616	-0.0476939	-0.0435289	-1	2.91212e-06		616	-0.0476939	-0.0435289	-1	1.33034e-05		616	-0.048252	-0.0435227	-1	6.64681e-06		616	-0.048252	-0.0435227	-1	-6.65659e-06
536	-0.107364	-0.165002	-2	-9.17086e-06		536	-0.114008	-0.168649	-2	-2.31003e-06		617	-0.0474173	-0.0514706	-1	-4.1147e-06		617	-0.0474173	-0.0514706	-1	7.05954e-06		617	-0.0479753	-0.0514644	-1	8.92506e-06		617	-0.0479753	-0.0514644	-1	1.86552e-06
537	-0.107455	-0.175494	-2	1.64802e-07		537	-0.114099	-0.179138	-2	-4.67939e-06		618	-0.0476883	-0.0589718	-1	-7.5107e-06		618	-0.0476883	-0.0589718	-1	-1.14251e-06		618	-0.0482463	-0.0589656	-1	4.45071e-06		618	-0.0482463	-0.0589656	-1	5.59322e-06
538	-0.107465	-0.186202	-2	1.05362e-05		538	-0.11409	-0.189894	-2	-5.94297e-06		619	-0.0476997	-0.0673178	-1	-5.19753e-06		619	-0.0476997	-0.0673178	-1	-2.72974e-06		619	-0.0482579	-0.0673125	-1	-5.80888e-06		619	-0.0482579	-0.0673125	-1	-3.07914e-06
539	-0.107435	-0.196988	-2	1.42408e-05		539	-0.114043	-0.200753	-2	-8.33751e-07		620	-0.0476952	-0.0749262	-1	-2.67386e-06		620	-0.0476952	-0.0749262	-1	-4.78124e-06		620	-0.0482533	-0.0749209	-1	-1.04794e-05		620	-0.0482533	-0.0749209	-1	-5.69816e-06
540	-0.0978675	0.0531112	-2	1.9835e-05		540	-0.104556	0.0495959	-2	-8.91027e-06		621	-0.0551179	-0.0781163	-1	2.7572e-06		621	-0.0551179	-0.0781163	-1	-2.52267e-06		621	-0.055676	-0.078111	-1	-7.57127e-06		621	-0.055676	-0.078111	-1	-5.0486e-06
541	-0.0978425	0.0423806	-2	1.27384e-05		541	-0.104538	0.0388682	-2	-6.42019e-06		622	-0.0553758	-0.0699892	-1	-2.26012e-06		622	-0.0553758	-0.0699892	-1	-6.25379e-06		622	-0.0559339	-0.0699839	-1	-1.03695e-05		622	-0.0559339	-0.0699839	-1	-4.11571e-06
542	-0.0978405	0.0316606	-2	-1.77994e-06		542	-0.104551	0.0281609	-2	-2.18567e-06		623	-0.0553644	-0.062275	-1	-8.18029e-06		623	-0.0553644	-0.062275	-1	-9.34713e-06		623	-0.0559224	-0.0622688	-1	-9.79843e-06		623	-0.0559224	-0.0622688	-1	-4.513e-07
543	-0.0979251	0.0209868	-2	-1.47745e-05		543	-0.104501	0.0174458	-2	2.83882e-06		624	-0.0553418	-0.0545367	-1	-1.02901e-05		624	-0.0553418	-0.0545367	-1	-1.05633e-05		624	-0.0558998	-0.0545305	-1	-3.5505e-06		624	-0.0558998	-0.0545305	-1	7.0128e-06
544	-0.097875	0.0102708	-2	-1.51802e-05		544	-0.104451	0.00672978	-2	4.15855e-06		625	-0.0553079	-0.0468041	-1	-1.31275e-05		625	-0.0553079	-0.0468041	-1	-9.62934e-06		625	-0.0558659	-0.0467979	-1	-2.44709e-06		625	-0.0558659	-0.0467979	-1	7.18225e-06
545	-0.097825	-0.000444368	-2	-1.30944e-05		545	-0.1044	-0.00398531	-2	4.2939e-06		626	-0.0552741	-0.038609	-1	-1.41952e-05		626	-0.0552741	-0.038609	-1	-4.19196e-06		626	-0.0558321	-0.0386028	-1	-5.24528e-06		626	-0.0558321	-0.0386028	-1	-1.05332e-06
546	-0.0977749	-0.0111595	-2	-1.49953e-05		546	-0.10435	-0.0147004	-2	4.73105e-06		627	-0.0555395	-0.0308238	-1	-1.2279e-05		627	-0.0555395	-0.0308238	-1	-2.21379e-06		627	-0.0560975	-0.0308176	-1	-1.10533e-05		627	-0.0560975	-0.0308176	-1	-8.83951e-06
547	-0.0977249	-0.0218746	-2	-2.37416e-05		547	-0.1043	-0.0254155	-2	7.4335e-06		628	-0.0557937	-0.0228824	-1	-1.20887e-05		628	-0.0557937	-0.0228824	-1	-1.83842e-06		628	-0.0563517	-0.0228762	-1	-1.89013e-05		628	-0.0563517	-0.0228762	-1	-1.70629e-05
548	-0.0976748	-0.0325898	-2	-3.68623e-05		548	-0.10425	-0.0361307	-2	1.25784e-05		629	-0.0560592	-0.0149549	-1	-1.69543e-05		629	-0.0560592	-0.0149549	-1	-1.84834e-06		629	-0.0566172	-0.0149487	-1	-2.18405e-05		629	-0.0566172	-0.0149487	-1	-1.99922e-05
549	-0.0976247	-0.0433049	-2	-4.18741e-05		549	-0.1042	-0.0468457	-2	1.62659e-05		630	-0.0560482	-0.00713304	-1	-2.57481e-05		630	-0.0560482	-0.00713304	-1	-2.17083e-06		630	-0.0566062	-0.00712688	-1	-1.92351e-05		630	-0.0566062	-0.00712688	-1	-1.70643e-05
550	-0.0975747	-0.05402	-2	-4.07456e-05		550	-0.10415	-0.0575608	-2	1.70017e-05		631	-0.0563025	0.000837779	-1	-2.99752e-05		631	-0.0563025	0.000837779	-1	-8.49832e-06		631	-0.0568606	0.000843933	-1	-1.07263e-05		631	-0.0568606	0.000843933	-1	-2.22798e-06
551	-0.0975246	-0.0647352	-2	-3.37838e-05		551	-0.1041	-0.068276	-2	1.71827e-05		632	-0.0561254	0.00889656	-1	-3.41638e-05		632	-0.0561254	0.00889656	-1	-9.52345e-06		632	-0.0566834	0.00890271	-1	-3.8569e-06		632	-0.0566834	0.00890271	-1	5.66655e-06
552	-0.0974746	-0.0754512	-2	-3.01407e-05		552	-0.10405	-0.078992	-2	1.70756e-05		633	-0.0562914	0.0167769	-1	-3.88825e-05		633	-0.0562914	0.0167769	-1	-9.63118e-06		633	-0.0568494	0.016783	-1	-5.5071e-06		633	-0.0568494	0.016783	-1	4.12408e-06
553	-0.0974511	-0.0860631	-2	-3.06425e-05		553	-0.10401	-0.0896685	-2	1.67522e-05		634	-0.0565567	0.024819	-1	-3.77695e-05		634	-0.0565567	0.024819	-1	-8.86646e-06		634	-0.0571147	0.0248251	-1	-1.31028e-05		634	-0.0571147	0.0248251	-1	-4.23634e-06
554	-0.0974533	-0.0965896	-2	-4.14889e-05		554	-0.104085	-0.100167	-2	1.54388e-05		635	-0.0565455	0.0327029	-1	-2.96098e-05		635	-0.0565455	0.0327029	-1	-4.80576e-06		635	-0.0571035	0.032709	-1	-1.78372e-05		635	-0.0571035	0.032709	-1	-1.30314e-05
555	-0.0975444	-0.107083	-2	-4.51088e-05		555	-0.104176	-0.11066	-2	1.49942e-05		636	-0.0565455	0.0409318	-1	-2.25967e-05		636	-0.0565455	0.0409318	-1	-1.00986e-06		636	-0.0571035	0.040938	-1	-1.78011e-05		636	-0.0571035	0.040938	-1	-1.67912e-05
556	-0.0976356	-0.117575	-2	-3.81598e-05		556	-0.104267	-0.121153	-2	1.42607e-05		637	-0.056811	0.0486322	-1	-1.39225e-05		637	-0.056811	0.0486322	-1	4.46757e-07		637	-0.057369	0.0486383	-1	-1.64811e-05		637	-0.057369	0.0486383	-1	-1.69279e-05
557	-0.0977267	-0.128068	-2	-2.69989e-05		557	-0.104358	-0.131646	-2	1.12946e-05		638	-0.056811	0.0564497	-1	-1.03314e-05		638	-0.056811	0.0564497	-1	1.06184e-06		638	-0.057369	0.0564559	-1	-8.5838e-06		638	-0.057369	0.0564559	-1	-9.64564e-06
558	-0.0978178	-0.138561	-2	-2.03609e-05		558	-0.10445	-0.142139	-2	8.86691e-06		639	-0.0570653	0.0646404	-1	-1.13424e-05		639	-0.0570653	0.0646404	-1	-1.73788e-06		639	-0.0576233	0.0646465	-1	-6.42821e-06		639	-0.0576233	0.0646465	-1	-4.69033e-06
559	-0.0979089	-0.149055	-2	-1.32772e-05		559	-0.104541	-0.152633	-2	8.40466e-06		640	-0.0570523	0.0726393	-1	-1.55713e-05		640	-0.0570523	0.0726393	-1	-3.86972e-06		640	-0.0576099	0.0726403	-1	-1.17383e-05		640	-0.0576099	0.0726403	-1	-7.86858e-06
560	-0.098	-0.159548	-2	-1.36484e-05		560	-0.104632	-0.163126	-2	6.73778e-06		641	-0.0576677	0.0803484	-1	-1.62414e-05		641	-0.0576677	0.0803484	-1	-8.23786e-06		641	-0.0582252	0.0803494	-1	-1.67233e-05		641	-0.0582252	0.0803494	-1	-8.48544e-06
561	-0.0980911	-0.170041	-2	-1.20123e-05		561	-0.104723	-0.173619	-2	-9.53169e-07		642	-0.0571079	0.0880935	-1	-9.11997e-06		642	-0.0571079	0.0880935	-1	-7.72416e-06		642	-0.0576655	0.0880945	-1	-1.49428e-05		642	-0.0576655	0.0880945	-1	-7.21864e-06
562	-0.0980125	-0.18102	-2	-2.51579e-06		562	-0.104703	-0.184425	-2	-6.23315e-06		643	-0.0574351	0.0960865	-1	-5.80431e-06		643	-0.0574351	0.0960865	-1	-6.06513e-06		643	-0.0579927	0.0960874	-1	-7.56991e-06		643	-0.0579927	0.0960874	-1	-1.50478e-06
563	-0.0979549	-0.191902	-2	9.72324e-06		563	-0.104673	-0.195211	-2	-6.0706e-06		644	-0.0576803	0.104056	-1	-2.39898e-06		644	-0.0576803	0.104056	-1	-4.7449e-06		644	-0.0582377	0.104057	-1	-2.98006e-06		644	-0.0582377	0.104057	-1	1.76484e-06
564	-0.0979251	-0.202688	-2	1.33573e-05		564	-0.104643	-0.205997	-2	-2.27353e-06		645	-0.0574038	0.112038	-1	3.41599e-06		645	-0.0574038	0.112038	-1	-2.57308e-06		645	-0.0579613	0.112039	-1	-2.91387e-06		645	-0.0579613	0.112039	-1	-3.4079e-07
565	-0.088393	0.0477509	-2	1.2211e-05		565	-0.0950887	0.0442384	-2	-9.54035e-06		646	-0.0644012	0.107717	-1	4.18952e-06		646	-0.0644012	0.107717	-1	-1.83009e-06		646	-0.0649586	0.107718	-1	1.26461e-06		646	-0.0649586	0.107718	-1	3.0947e-06
566	-0.088368	0.0370204	-2	-8.75196e-07		566	-0.0950637	0.033508	-2	-3.87241e-06		647	-0.0641337	0.100554	-1	1.67537e-06		647	-0.0641337	0.100554	-1	-3.97532e-06		647	-0.0646911	0.100555	-1	-2.55008e-06		647	-0.0646911	0.100555	-1	1.42524e-06
567	-0.088437	0.0263325	-2	-1.14753e-05		567	-0.0951896	0.0228459	-2	3.4512e-06		648	-0.0641464	0.0920441	-1	-3.3284e-06		648	-0.0641464	0.0920441	-1	-6.6961e-06		648	-0.064704	0.092045	-1	-9.88575e-06		648	-0.064704	0.092045	-1	-3.18965e-06
568	-0.0885693	0.0156734	-2	-1.52287e-05		568	-0.0951717	0.0121406	-2	7.76485e-06		649	-0.0641572	0.0843533	-1	-7.90321e-06		649	-0.0641572	0.0843533	-1	-1.18889e-05		649	-0.0647147	0.0843542	-1	-1.64533e-05		649	-0.0647147	0.0843542	-1	-4.5644e-06
569	-0.0885462	0.00496647	-2	-5.72375e-06		569	-0.0951217	0.0014255	-2	7.31182e-06		650	-0.0638948	0.0763196	-1	-1.59637e-05		650	-0.0638948	0.0763196	-1	-1.63543e-05		650	-0.0644524	0.0763206	-1	-1.63411e-05		650	-0.0644524	0.0763206	-1	1.32e-08
570	-0.0884961	-0.00574868	-2	3.67992e-06		570	-0.0950716	-0.00928963	-2	6.18549e-06		651	-0.0638868	0.0685562	-1	-1.59917e-05		651	-0.0638868	0.0685562	-1	-1.68556e-05		651	-0.0644444	0.0685572	-1	-1.00407e-05		651	-0.0644444	0.0685572	-1	6.8149e-06
571	-0.0884461	-0.0164638	-2	4.04757e-06		571	-0.0950216	-0.0200048	-2	7.78977e-06		652	-0.0638791	0.0602778	-1	-1.39106e-05		652	-0.0638791	0.0602778	-1	-1.80917e-05		652	-0.0644366	0.0602788	-1	-1.00378e-05		652	-0.0644366	0.0602788	-1	8.0539e-06
572	-0.088396	-0.027179	-2	2.19961e-06		572	-0.0949715	-0.0307199	-2	1.34285e-05		653	-0.0638701	0.0522664	-1	-1.53854e-05		653	-0.0638701	0.0522664	-1	-1.86376e-05		653	-0.0644281	0.0522725	-1	-1.4005e-05		653	-0.0644281	0.0522725	-1	4.6326e-06
573	-0.0883459	-0.0378951	-2	-9.94e-08		573	-0.0949214	-0.041436	-2	1.69762e-05		654	-0.0636046	0.0442434	-1	-2.2902e-05		654	-0.0636046	0.0442434	-1	-2.32248e-05		654	-0.0641626	0.0442495	-1	-2.06771e-05		654	-0.0641626	0.0442495	-1	2.5477e-06
574	-0.0882959	-0.0486103	-2	-7.86686e-06		574	-0.0948714	-0.0521512	-2	1.98164e-05		655	-0.0635934	0.0365914	-1	-3.02234e-05		655	-0.0635934	0.0365914	-1	-2.80175e-05		655	-0.0641514	0.0365975	-1	-2.83934e-05		655	-0.0641514	0.0365975	-1	-3.759e-07
575	-0.0882458	-0.0593255	-2	-8.71979e-06		575	-0.0948213	-0.0628663	-2	2.08029e-05		656	-0.0633279	0.0286454	-1	-3.47593e-05		656	-0.0633279	0.0286454	-1	-3.21163e-05		656	-0.0638859	0.0286515	-1	-3.8772e-05		656	-0.0638859	0.0286515	-1	-6.6557e-06
576	-0.0881958	-0.0700405	-2	-8.37546e-06		576	-0.0947713	-0.0735814	-2	2.03146e-05		657	-0.0628744	0.0205879	-1	-4.13883e-05		657	-0.0628744	0.0205879	-1	-3.60489e-05		657	-0.0634324	0.0205941	-1	-4.82824e-05		657	-0.0634324	0.0205941	-1	-1.22335e-05
577	-0.088194	-0.0805685	-2	-7.65403e-06		577	-0.0947528	-0.0841739	-2	1.8607e-05		658	-0.0628632	0.0127406	-1	-4.12885e-05		658	-0.0628632	0.0127406	-1	-3.80395e-05		658	-0.0634213	0.0127467	-1	-5.61076e-05		658	-0.0634213	0.0127467	-1	-1.80681e-05
578	-0.0881922	-0.0910964	-2	-7.40633e-06		578	-0.0947511	-0.0947019	-2	1.81385e-05		659	-0.0631291	0.00507822	-1	-3.46772e-05		659	-0.0631291	0.00507822	-1	-3.68171e-05		659	-0.0636871	0.00508437	-1	-5.80148e-05		659	-0.0636871	0.00508437	-1	-2.11977e-05
579	-0.0881905	-0.101624	-2	-6.25858e-06		579	-0.0948125	-0.105206	-2	1.78571e-05		660	-0.0632177	-0.00340333	-1	-2.9601e-05		660	-0.0632177	-0.00340333	-1	-2.85471e-05		660	-0.0637757	-0.00339717	-1	-5.47469e-05		660	-0.0637757	-0.00339717	-1	-2.61998e-05
580	-0.0882719	-0.112122	-2	-5.94206e-06		580	-0.0949037	-0.1157	-2	1.6023e-05		661	-0.0632176	-0.0111126	-1	-2.41934e-05		661	-0.0632176	-0.0111126	-1	-2.27657e-05		661	-0.0637756	-0.0111065	-1	-4.71417e-05		661	-0.0637756	-0.0111065	-1	-2.4376e-05
581	-0.088363	-0.122615	-2	-1.87066e-06		581	-0.0949948	-0.126193	-2	1.43963e-05		662	-0.0629412	-0.0193367	-1	-1.76259e-05		662	-0.0629412	-0.0193367	-1	-1.75142e-05		662	-0.0634992	-0.0193305	-1	-3.14756e-05		662	-0.0634992	-0.0193305	-1	-1.39614e-05
582	-0.0884541	-0.133108	-2	1.97944e-06		582	-0.0950859	-0.136686	-2	1.19482e-05		663	-0.0624099	-0.0268361	-1	-1.4595e-05		663	-0.0624099	-0.0268361	-1	-1.70311e-05		663	-0.0629679	-0.02683	-1	-1.89389e-05		663	-0.0629679	-0.02683	-1	-1.9078e-06
583	-0.0885452	-0.143601	-2	1.97358e-06		583	-0.095177	-0.147179	-2	9.81206e-06		664	-0.0623989	-0.0346427	-1	-1.48943e-05		664	-0.0623989	-0.0346427	-1	-1.90928e-05		664	-0.0629569	-0.0346365	-1	-7.68447e-06		664	-0.0629569	-0.0346365	-1	1.14083e-05
584	-0.0886363	-0.154094	-2	-5.39392e-06		584	-0.0952681	-0.157672	-2	8.91306e-06		665	-0.0621333	-0.0428182	-1	-1.38717e-05		665	-0.0621333	-0.0428182	-1	-1.86562e-05		665	-0.0626913	-0.042812	-1	-3.35314e-06		665	-0.0626913	-0.042812	-1	1.53031e-05
585	-0.0887158	-0.164621	-2	-1.05773e-05		585	-0.0953592	-0.168165	-2	4.82723e-06		666	-0.0618567	-0.0507598	-1	-6.85016e-06		666	-0.0618567	-0.0507598	-1	-1.27133e-05		666	-0.0624147	-0.0507536	-1	-5.37394e-06		666	-0.0624147	-0.0507536	-1	7.33936e-06
586	-0.0885917	-0.17573	-2	-1.09938e-05		586	-0.0952698	-0.179175	-2	-1.4635e-06		667	-0.0621277	-0.0582608	-1	-2.93744e-06		667	-0.0621277	-0.0582608	-1	-9.13288e-06		667	-0.0626857	-0.0582546	-1	-8.5308e-06		667	-0.0626857	-0.0582546	-1	6.0208e-07
587	-0.0884744	-0.186817	-2	-3.49497e-06		587	-0.0951922	-0.190126	-2	-5.36262e-06		668	-0.0621399	-0.0666135	-1	4.65011e-06		668	-0.0621399	-0.0666135	-1	-4.92731e-06		668	-0.0626979	-0.0666073	-1	-7.9994e-06		668	-0.0626979	-0.0666073	-1	-3.07209e-06
588	-0.0884446	-0.197603	-2	5.76759e-06		588	-0.0951625	-0.200912	-2	-5.90054e-06		669	-0.0621381	-0.0742439	-1	5.25945e-06		669	-0.0621381	-0.0742439	-1	2.68367e-06		669	-0.0626963	-0.0742385	-1	-3.13268e-06		669	-0.0626963	-0.0742385	-1	-5.81635e-06
589	-0.0789445	0.0531222	-2	9.69001e-06		589	-0.0856403	0.0496097	-2	-9.75684e-06		670	-0.0686326	-0.0787574	-1	9.81293e-07		670	-0.0686326	-0.0787574	-1	7.28193e-06		670	-0.0691908	-0.078752	-1	1.07856e-05		670	-0.0691908	-0.078752	-1	3.50367e-06
590	-0.0789195	0.0423916	-2	2.89491e-07		590	-0.0856153	0.0388791	-2	-5.08335e-06		671	-0.0688905	-0.0706304	-1	6.80788e-06		671	-0.0688905	-0.0706304	-1	7.6633e-06		671	-0.0694486	-0.0706251	-1	3.91076e-06		671	-0.0694486	-0.0706251	-1	-3.75254e-06
591	-0.078902	0.0316645	-2	-6.68157e-06		591	-0.0856547	0.0281779	-2	1.65376e-06		672	-0.0688776	-0.0629045	-1	1.1232e-05		672	-0.0688776	-0.0629045	-1	5.91281e-06		672	-0.0694356	-0.0628982	-1	-2.63757e-06		672	-0.0694356	-0.0628982	-1	-8.55038e-06
592	-0.0790344	0.0210053	-2	-9.08164e-06		592	-0.0857871	0.0175187	-2	5.85797e-06		673	-0.0688551	-0.0551663	-1	1.07853e-05		673	-0.0688551	-0.0551663	-1	-1.59161e-06		673	-0.069413	-0.0551601	-1	-2.40682e-06		673	-0.069413	-0.0551601	-1	-8.1521e-07
593	-0.0791667	0.0103452	-2	2.51378e-06		593	-0.0858439	0.0068354	-2	5.85876e-06		674	-0.0688212	-0.0474339	-1	5.9121e-06		674	-0.0688212	-0.0474339	-1	-6.83697e-06		674	-0.0693792	-0.0474277	-1	2.4884e-06		674	-0.0693792	-0.0474277	-1	9.32537e-06
594	-0.0792182	-0.0003388	-2	1.90159e-05		594	-0.0857938	-0.00387977	-2	3.22304e-06		675	-0.0687873	-0.039239	-1	3.17486e-06		675	-0.0687873	-0.039239	-1	-1.3135e-05		675	-0.0693453	-0.0392328	-1	4.4999e-06		675	-0.0693453	-0.0392328	-1	1.76349e-05
595	-0.0791682	-0.011054	-2	2.41864e-05		595	-0.0857437	-0.014595	-2	-1.71593e-06		676	-0.0690527	-0.0314539	-1	5.11985e-07		676	-0.0690527	-0.0314539	-1	-1.50654e-05		676	-0.0696108	-0.0314477	-1	-4.67758e-06		676	-0.0696108	-0.0314477	-1	1.03878e-05
596	-0.0791181	-0.0217692	-2	2.63378e-05		596	-0.0856937	-0.0253101	-2	-1.44004e-06		677	-0.069307	-0.0235127	-1	-1.12152e-06		677	-0.069307	-0.0235127	-1	-1.42192e-05		677	-0.069865	-0.0235065	-1	-1.98196e-05		677	-0.069865	-0.0235065	-1	-5.6004e-06
597	-0.0790681	-0.0324844	-2	3.40982e-05		597	-0.0856436	-0.0360253	-2	3.19793e-06		678	-0.0695725	-0.0155854	-1	-3.85064e-07		678	-0.0695725	-0.0155854	-1	-1.55573e-05		678	-0.0701305	-0.0155792	-1	-2.63106e-05		678	-0.0701305	-0.0155792	-1	-1.07533e-05
598	-0.079018	-0.0431996	-2	3.8038e-05		598	-0.0855936	-0.0467405	-2	3.63264e-06		679	-0.0695614	-0.00776375	-1	-5.07454e-07		679	-0.0695614	-0.00776375	-1	-2.04539e-05		679	-0.0701194	-0.00775759	-1	-4.3954e-05		679	-0.0701194	-0.00775759	-1	-2.35001e-05
599	-0.0789679	-0.0539148	-2	3.92489e-05		599	-0.0855435	-0.0574556	-2	3.4405e-06		680	-0.0698158	0.00020688	-1	3.36958e-07		680	-0.0698158	0.00020688	-1	-2.50785e-05		680	-0.0703737	0.000213033	-1	-5.03706e-05		680	-0.0703737	0.000213033	-1	-2.52921e-05
600	-0.0789396	-0.0645458	-2	3.05814e-05		600	-0.0854985	-0.0681514	-2	2.27518e-06		681	-0.0696386	0.00826547	-1	-4.8454e-07		681	-0.0696386	0.00826547	-1	-3.09865e-05		681	-0.0701966	0.00827162	-1	-5.05357e-05		681	-0.0701966	0.00827162	-1	-1.95492e-05
601	-0.0789378	-0.0750748	-2	2.80895e-05		601	-0.0854967	-0.0786803	-2	-7.05779e-07		682	-0.0698047	0.0161456	-1	1.45635e-08		682	-0.0698047	0.0161456	-1	-3.0593e-05		682	-0.0703627	0.0161518	-1	-4.48307e-05		682	-0.0703627	0.0161518	-1	-1.42377e-05
602	-0.078936	-0.0856028	-2	2.95077e-05		602	-0.0854949	-0.0892083	-2	-9.04237e-07		683	-0.0700699	0.0241875	-1	1.08047e-06		683	-0.0700699	0.0241875	-1	-2.81576e-05		683	-0.070628	0.0241936	-1	-3.42421e-05		683	-0.070628	0.0241936	-1	-6.0845e-06
603	-0.0789343	-0.0961308	-2	3.87057e-05		603	-0.0854932	-0.0997362	-2	3.39905e-07		684	-0.0700588	0.0320712	-1	2.13582e-07		684	-0.0700588	0.0320712	-1	-2.68455e-05		684	-0.0706168	0.0320773	-1	-2.00304e-05		684	-0.0706168	0.0320773	-1	6.8151e-06
604	-0.0789325	-0.106659	-2	4.14779e-05		604	-0.085541	-0.110246	-2	9.55535e-07		685	-0.0700587	0.0403	-1	-7.57025e-07		685	-0.0700587	0.0403	-1	-2.31251e-05		685	-0.0706167	0.0403061	-1	-9.34144e-06		685	-0.0706167	0.0403061	-1	1.37837e-05
605	-0.0790003	-0.117161	-2	3.58797e-05		605	-0.0856321	-0.120739	-2	5.86908e-07		686	-0.0703222	0.0479748	-1	-1.49751e-06		686	-0.0703222	0.0479748	-1	-1.98523e-05		686	-0.0708798	0.0479758	-1	-1.48536e-06		686	-0.0708798	0.0479758	-1	1.83669e-05
606	-0.0790914	-0.127654	-2	3.10395e-05		606	-0.0857232	-0.131232	-2	6.2126e-07		687	-0.0703193	0.0557537	-1	-1.74536e-06		687	-0.0703193	0.0557537	-1	-1.69063e-05		687	-0.0708769	0.0557547	-1	-9.72406e-07		687	-0.0708769	0.0557547	-1	1.59339e-05
607	-0.0791825	-0.138147	-2	2.43511e-05		607	-0.0858143	-0.141725	-2	2.31159e-07		688	-0.0705702	0.0639016	-1	-2.20372e-06		688	-0.0705702	0.0639016	-1	-1.55868e-05		688	-0.0711278	0.0639026	-1	-1.74027e-06		688	-0.0711278	0.0639026	-1	1.38465e-05
608	-0.0792736	-0.148641	-2	2.0556e-05		608	-0.0859054	-0.152219	-2	3.66731e-07		689	-0.0705561	0.0718868	-1	-4.13464e-08		689	-0.0705561	0.0718868	-1	-1.40348e-05		689	-0.0711137	0.0718878	-1	-5.68996e-06		689	-0.0711137	0.0718878	-1	8.34484e-06
609	-0.0792958	-0.159331	-2	1.1117e-05		609	-0.0859741	-0.162776	-2	3.10311e-06		690	-0.0711715	0.0795957	-1	3.20178e-06		690	-0.0711715	0.0795957	-1	-7.57167e-06		690	-0.0717292	0.0795967	-1	-5.93147e-06		690	-0.0717292	0.0795967	-1	1.6402e-06
610	-0.0791717	-0.170441	-2	-2.53388e-06		610	-0.0858499	-0.173886	-2	1.25394e-06		691	-0.0706117	0.0873407	-1	5.74075e-06		691	-0.0706117	0.0873407	-1	-1.41323e-06		691	-0.0711693	0.0873416	-1	-2.52163e-06		691	-0.0711693	0.0873416	-1	-1.1084e-06
611	-0.0790475	-0.18155	-2	-6.91577e-06		611	-0.0857258	-0.184995	-2	1.33991e-07		692	-0.070939	0.0953334	-1	7.912e-06		692	-0.070939	0.0953334	-1	5.66977e-06		692	-0.0714967	0.0953343	-1	5.55843e-06		692	-0.0714967	0.0953343	-1	-1.1134e-07
612	-0.078965	-0.192517	-2	-5.29425e-06		612	-0.0856829	-0.195826	-2	-3.63804e-06		693	-0.0711793	0.103309	-1	8.43445e-06		693	-0.0711793	0.103309	-1	5.75529e-06		693	-0.0717369	0.10331	-1	9.98831e-06		693	-0.0717369	0.10331	-1	4.23302e-06
613	-0.0789352	-0.203303	-2	3.40614e-06		613	-0.0856532	-0.206612	-2	-5.22853e-06		694	-0.0709029	0.111291	-1	6.99721e-06		694	-0.0709029	0.111291	-1	1.99474e-06		694	-0.0714604	0.111292	-1	6.83563e-06		694	-0.0714604	0.111292	-1	4.84089e-06
614	-0.0694699	0.0477619	-2	9.5048e-08		614	-0.0761658	0.0442494	-2	-4.90289e-06		695	-0.0779002	0.10697	-1	6.14784e-06		695	-0.0779002	0.10697	-1	5.7321e-06		695	-0.0784578	0.106971	-1	9.80791e-06		695	-0.0784578	0.106971	-1	4.07581e-06
615	-0.0694449	0.0370313	-2	-3.91067e-06		615	-0.0761408	0.0335189	-2	4.92488e-07		696	-0.0776371	0.0998011	-1	7.45362e-06		696	-0.0776371	0.0998011	-1	8.44741e-06		696	-0.0781947	0.099802	-1	1.42452e-05		696	-0.0781947	0.099802	-1	5.79779e-06
616	-0.0694984	0.0263364	-2	-3.18254e-06		616	-0.0762512	0.0228497	-2	2.01602e-06		697	-0.0776503	0.0912909	-1	9.8931e-06		697	-0.0776503	0.0912909	-1	1.02605e-05		697	-0.0782079	0.0912918	-1	1.30908e-05		697	-0.0782079	0.0912918	-1	2.8303e-06
617	-0.0696308	0.0156771	-2	5.98702e-06		617	-0.0763836	0.0121905	-2	-2.89753e-07		698	-0.077661	0.0836003	-1	1.31901e-05		698	-0.077661	0.0836003	-1	1.13219e-05		698	-0.0782186	0.0836012	-1	1.05569e-05		698	-0.0782186	0.0836012	-1	-7.65e-07
618	-0.0697631	0.00501794	-2	1.34006e-05		618	-0.076515	0.00153108	-2	-4.09926e-06		699	-0.0773987	0.0755668	-1	1.34223e-05		699	-0.0773987	0.0755668	-1	8.10953e-06		699	-0.0779563	0.0755678	-1	8.88662e-06		699	-0.0779563	0.0755678	-1	7.7709e-07
619	-0.0698893	-0.00564314	-2	2.10811e-05		619	-0.0764649	-0.00918411	-2	-9.71575e-06		700	-0.0773907	0.0678036	-1	1.25307e-05		700	-0.0773907	0.0678036	-1	5.59931e-06		700	-0.0779484	0.0678046	-1	9.77946e-06		700	-0.0779484	0.0678046	-1	4.18015e-06
620	-0.0698393	-0.0163584	-2	2.21634e-05		620	-0.0764149	-0.0198993	-2	-1.24517e-05		701	-0.0773829	0.0595255	-1	1.32175e-05		701	-0.0773829	0.0595255	-1	5.83616e-06		701	-0.0779406	0.0595265	-1	1.3983e-05		701	-0.0779406	0.0595265	-1	8.14684e-06
621	-0.0697892	-0.0270736	-2	2.52076e-05		621	-0.0763648	-0.0306145	-2	-1.42942e-05		702	-0.077375	0.0515267	-1	1.85433e-05		702	-0.077375	0.0515267	-1	6.37315e-06		702	-0.0779325	0.0515277	-1	2.06527e-05		702	-0.0779325	0.0515277	-1	1.42795e-05
622	-0.0697391	-0.0377898	-2	3.70899e-05		622	-0.0763148	-0.0413307	-2	-1.65638e-05		703	-0.0771127	0.0435458	-1	2.23464e-05		703	-0.0771127	0.0435458	-1	1.12269e-05		703	-0.0776704	0.0435468	-1	3.01947e-05		703	-0.0776704	0.0435468	-1	1.89678e-05
623	-0.0696891	-0.048505	-2	4.29599e-05		623	-0.0762647	-0.0520459	-2	-2.08368e-05		704	-0.0771045	0.0359317	-1	2.56753e-05		704	-0.0771045	0.0359317	-1	1.34723e-05		704	-0.0776621	0.0359327	-1	2.92946e-05		704	-0.0776621	0.0359327	-1	1.58223e-05
624	-0.0696824	-0.0590521	-2	3.8093e-05		624	-0.0762413	-0.0626576	-2	-2.19184e-05		705	-0.0768411	0.0280138	-1	3.38689e-05		705	-0.0768411	0.0280138	-1	1.41714e-05		705	-0.0773991	0.0280199	-1	2.11565e-05		705	-0.0773991	0.0280199	-1	6.9851e-06
625	-0.0696806	-0.0695801	-2	2.95492e-05		625	-0.0762396	-0.0731856	-2	-2.20832e-05		706	-0.0763876	0.0199565	-1	3.74585e-05		706	-0.0763876	0.0199565	-1	1.37039e-05		706	-0.0769456	0.0199626	-1	1.15424e-05		706	-0.0769456	0.0199626	-1	-2.1615e-06
626	-0.0696789	-0.0801081	-2	2.88262e-05		626	-0.0762378	-0.0837136	-2	-2.10256e-05		707	-0.0763765	0.0121094	-1	3.6373e-05		707	-0.0763765	0.0121094	-1	1.45387e-05		707	-0.0769345	0.0121155	-1	8.48717e-06		707	-0.0769345	0.0121155	-1	-6.05153e-06
627	-0.0696771	-0.0906361	-2	3.40344e-05		627	-0.076236	-0.0942416	-2	-2.01531e-05		708	-0.0766424	0.00444722	-1	3.54468e-05		708	-0.0766424	0.00444722	-1	1.51601e-05		708	-0.0772004	0.00445336	-1	8.98656e-06		708	-0.0772004	0.00445336	-1	-6.17354e-06
628	-0.0696753	-0.101164	-2	4.25631e-05		628	-0.0762343	-0.10477	-2	-1.85203e-05		709	-0.0767309	-0.00403411	-1	2.83601e-05		709	-0.0767309	-0.00403411	-1	1.56696e-05		709	-0.0772889	-0.00402795	-1	1.08295e-05		709	-0.0772889	-0.00402795	-1	-4.8401e-06
629	-0.0696736	-0.111693	-2	4.21985e-05		629	-0.0762684	-0.115285	-2	-1.73753e-05		710	-0.0767309	-0.0117432	-1	2.25948e-05		710	-0.0767309	-0.0117432	-1	1.51614e-05		710	-0.0772889	-0.011737	-1	2.28571e-05		710	-0.0772889	-0.011737	-1	7.6957e-06
630	-0.0697277	-0.1222	-2	3.29462e-05		630	-0.0763596	-0.125778	-2	-1.52311e-05		711	-0.0764544	-0.0199671	-1	1.66496e-05		711	-0.0764544	-0.0199671	-1	7.8937e-06		711	-0.0770124	-0.0199609	-1	2.6266e-05		711	-0.0770124	-0.0199609	-1	1.83723e-05
631	-0.0698188	-0.132693	-2	2.41734e-05		631	-0.0764507	-0.136271	-2	-1.49257e-05		712	-0.0759231	-0.0274663	-1	1.44439e-05		712	-0.0759231	-0.0274663	-1	5.13077e-06		712	-0.0764811	-0.0274601	-1	2.07023e-05		712	-0.0764811	-0.0274601	-1	1.55715e-05
632	-0.0699099	-0.143186	-2	2.1545e-05		632	-0.0765418	-0.146764	-2	-1.44381e-05		713	-0.0759121	-0.0352726	-1	1.50188e-05		713	-0.0759121	-0.0352726	-1	4.45699e-06		713	-0.0764701	-0.0352665	-1	1.4169e-05		713	-0.0764701	-0.0352665	-1	9.71201e-06
633	-0.0698749	-0.154041	-2	1.61445e-05		633	-0.0765532	-0.157486	-2	-1.05118e-05		714	-0.0756465	-0.043448	-1	1.54823e-05		714	-0.0756465	-0.043448	-1	6.48428e-06		714	-0.0762046	-0.0434418	-1	1.18026e-05		714	-0.0762046	-0.0434418	-1	5.31832e-06
634	-0.0697507	-0.16515	-2	1.16396e-05		634	-0.0764291	-0.168595	-2	-8.02289e-07		715	-0.0753699	-0.0513894	-1	1.36836e-05		715	-0.0753699	-0.0513894	-1	1.19732e-05		715	-0.0759279	-0.0513831	-1	5.70441e-06		715	-0.0759279	-0.0513831	-1	-6.26879e-06
635	-0.0696266	-0.17626	-2	-2.12558e-06		635	-0.0763049	-0.179705	-2	3.51501e-06		716	-0.0756409	-0.0588902	-1	1.21367e-05		716	-0.0756409	-0.0588902	-1	1.26558e-05		716	-0.076199	-0.058884	-1	4.62288e-06		716	-0.076199	-0.058884	-1	-8.03292e-06
636	-0.0695024	-0.18737	-2	-7.21844e-06		636	-0.0762024	-0.190741	-2	3.25451e-06		717	-0.0756531	-0.0672426	-1	7.25747e-06		717	-0.0756531	-0.0672426	-1	1.04733e-05		717	-0.0762112	-0.0672364	-1	6.94253e-06		717	-0.0762112	-0.0672364	-1	-3.53077e-06
637	-0.0694547	-0.198218	-2	-5.61809e-06		637	-0.0761726	-0.201527	-2	-1.78919e-06		718	-0.0756528	-0.0748848	-1	-1.62875e-06		718	-0.0756528	-0.0748848	-1	8.17219e-06		718	-0.0762108	-0.0748794	-1	1.25744e-05		718	-0.0762108	-0.0748794	-1	4.40221e-06
638	-0.0600216	0.0531332	-2	-3.21812e-07		638	-0.0667173	0.0496207	-2	-1.73522e-06		719	-0.082188	-0.078133	-1	-1.05715e-05		719	-0.082188	-0.078133	-1	-1.41796e-06		719	-0.0827462	-0.0781276	-1	8.25613e-06		719	-0.0827462	-0.0781276	-1	9.67409e-06
639	-0.0599966	0.0424025	-2	-3.47772e-06		639	-0.0666923	0.0388901	-2	1.0371e-06		720	-0.0824445	-0.0699947	-1	-5.14857e-06		720	-0.0824445	-0.0699947	-1	4.878e-07		720	-0.0830025	-0.0699885	-1	6.41902e-06		720	-0.0830025	-0.0699885	-1	5.93122e-06
640	-0.0599716	0.0316719	-2	-2.91968e-06		640	-0.0667162	0.0281817	-2	1.40277e-06		721	-0.0824298	-0.0622535	-1	-2.37761e-06		721	-0.0824298	-0.0622535	-1	9.94402e-06		721	-0.0829878	-0.0622473	-1	4.78487e-06		721	-0.0829878	-0.0622473	-1	-5.15915e-06
641	-0.060096	0.0210091	-2	5.61884e-06		641	-0.0668486	0.0175225	-2	-1.2404e-06		722	-0.0824072	-0.0545156	-1	5.00156e-06		722	-0.0824072	-0.0545156	-1	1.33272e-05		722	-0.0829652	-0.0545094	-1	3.92486e-06		722	-0.0829652	-0.0545094	-1	-9.40234e-06
642	-0.0602283	0.0103489	-2	8.12e-06		642	-0.066981	0.00686234	-2	-6.75347e-06		723	-0.0823733	-0.0467834	-1	1.15902e-05		723	-0.0823733	-0.0467834	-1	1.30115e-05		723	-0.0829313	-0.0467771	-1	5.94003e-06		723	-0.0829313	-0.0467771	-1	-7.07147e-06
643	-0.0603607	-0.000310288	-2	3.73186e-06		643	-0.0671133	-0.00379686	-2	-8.46429e-06		724	-0.0823395	-0.0385887	-1	1.36015e-05		724	-0.0823395	-0.0385887	-1	9.54845e-06		724	-0.0828975	-0.0385825	-1	1.42994e-05		724	-0.0828975	-0.0385825	-1	4.75095e-06
644	-0.0604931	-0.0109695	-2	-7.90567e-06		644	-0.067137	-0.0144895	-2	-1.07887e-05		725	-0.0826049	-0.0308039	-1	1.35995e-05		725	-0.0826049	-0.0308039	-1	9.21599e-06		725	-0.0831629	-0.0307977	-1	2.40094e-05		725	-0.0831629	-0.0307977	-1	1.47934e-05
645	-0.0605115	-0.0216637	-2	-9.76592e-06		645	-0.0670869	-0.0252047	-2	-1.13681e-05		726	-0.0828591	-0.0228629	-1	1.42654e-05		726	-0.0828591	-0.0228629	-1	1.06196e-05		726	-0.0834171	-0.0228567	-1	4.20079e-05		726	-0.0834171	-0.0228567	-1	3.13883e-05
646	-0.0604614	-0.032379	-2	-4.86484e-06		646	-0.0670369	-0.0359199	-2	-1.43764e-05		727	-0.0831246	-0.0149358	-1	1.99265e-05		727	-0.0831246	-0.0149358	-1	1.89855e-05		727	-0.0836826	-0.0149296	-1	4.44382e-05		727	-0.0836826	-0.0149296	-1	2.54527e-05
647	-0.0604281	-0.0430292	-2	8.04193e-06		647	-0.0669869	-0.0466348	-2	-1.81323e-05		728	-0.0831136	-0.00711437	-1	2.36172e-05		728	-0.0831136	-0.00711437	-1	2.40295e-05		728	-0.0836716	-0.00710821	-1	3.59187e-05		728	-0.0836716	-0.00710821	-1	1.18892e-05
648	-0.0604264	-0.0535572	-2	8.57046e-06		648	-0.0669851	-0.0571628	-2	-2.25519e-05		729	-0.0833679	0.000856032	-1	2.83634e-05		729	-0.0833679	0.000856032	-1	2.59283e-05		729	-0.0839259	0.000862184	-1	3.87191e-05		729	-0.0839259	0.000862184	-1	1.27908e-05
649	-0.0604246	-0.0640853	-2	-1.08395e-06		649	-0.0669834	-0.0676909	-2	-2.20751e-05		730	-0.0831908	0.00891438	-1	3.48002e-05		730	-0.0831908	0.00891438	-1	3.18671e-05		730	-0.0837488	0.00892053	-1	3.94605e-05		730	-0.0837488	0.00892053	-1	7.5934e-06
650	-0.0604228	-0.0746143	-2	-5.12255e-06		650	-0.0669816	-0.0782199	-2	-1.99412e-05		731	-0.0833568	0.0167943	-1	3.55907e-05		731	-0.0833568	0.0167943	-1	3.26269e-05		731	-0.0839148	0.0168004	-1	3.8701e-05		731	-0.0839148	0.0168004	-1	6.0741e-06
651	-0.0604211	-0.0851424	-2	-3.52819e-06		651	-0.0669798	-0.0887479	-2	-1.94685e-05		732	-0.0836195	0.0248034	-1	3.39752e-05		732	-0.0836195	0.0248034	-1	2.91449e-05		732	-0.0841772	0.0248044	-1	3.41674e-05		732	-0.0841772	0.0248044	-1	5.0225e-06
652	-0.0604193	-0.0956705	-2	6.52895e-06		652	-0.0669781	-0.0992759	-2	-1.8484e-05		733	-0.0836054	0.0326483	-1	2.766e-05		733	-0.0836054	0.0326483	-1	2.65493e-05		733	-0.084163	0.0326493	-1	3.35139e-05		733	-0.084163	0.0326493	-1	6.9646e-06
653	-0.0604175	-0.106198	-2	7.67644e-06		653	-0.0669763	-0.109804	-2	-1.73212e-05		734	-0.0836022	0.0408363	-1	2.28091e-05		734	-0.0836022	0.0408363	-1	2.03337e-05		734	-0.0841598	0.0408373	-1	3.41306e-05		734	-0.0841598	0.0408373	-1	1.37969e-05
654	-0.0604158	-0.116727	-2	-7.55938e-07		654	-0.0669968	-0.120324	-2	-1.54547e-05		735	-0.0838645	0.048496	-1	1.99023e-05		735	-0.0838645	0.048496	-1	1.60666e-05		735	-0.0844221	0.048497	-1	2.61864e-05		735	-0.0844221	0.048497	-1	1.01198e-05
655	-0.0604562	-0.127239	-2	-5.90218e-06		655	-0.0670879	-0.130817	-2	-1.41898e-05		736	-0.0838615	0.0562748	-1	1.36128e-05		736	-0.0838615	0.0562748	-1	1.34627e-05		736	-0.0844191	0.0562757	-1	1.69447e-05		736	-0.0844191	0.0562757	-1	3.482e-06
656	-0.0605473	-0.137732	-2	-5.18671e-06		656	-0.0671791	-0.14131	-2	-1.45324e-05		737	-0.0841125	0.0644224	-1	1.23334e-05		737	-0.0841125	0.0644224	-1	1.35719e-05		737	-0.0846701	0.0644233	-1	1.1796e-05		737	-0.0846701	0.0644233	-1	-1.7759e-06
657	-0.0604551	-0.148751	-2	4.25297e-06		657	-0.0671332	-0.152196	-2	-1.45587e-05		738	-0.0840984	0.0724073	-1	1.20184e-05		738	-0.0840984	0.0724073	-1	1.2483e-05		738	-0.084656	0.0724083	-1	9.66073e-06		738	-0.084656	0.0724083	-1	-2.82227e-06
658	-0.060331	-0.159861	-2	9.64946e-06		658	-0.0670091	-0.163306	-2	-7.03556e-06		739	-0.0847138	0.080116	-1	1.16786e-05		739	-0.0847138	0.080116	-1	1.36054e-05		739	-0.0852715	0.080117	-1	1.14024e-05		739	-0.0852715	0.080117	-1	-2.203e-06
659	-0.0602068	-0.17097	-2	5.61402e-06		659	-0.0668849	-0.174415	-2	5.58383e-07		740	-0.084154	0.0878607	-1	7.85742e-06		740	-0.084154	0.0878607	-1	1.20669e-05		740	-0.0847116	0.0878617	-1	1.41616e-05		740	-0.0847116	0.0878617	-1	2.0947e-06
660	-0.0600827	-0.18208	-2	-4.035e-06		660	-0.0667608	-0.185525	-2	4.69399e-06		741	-0.0844813	0.0958532	-1	-7.31269e-07		741	-0.0844813	0.0958532	-1	6.73427e-06		741	-0.085039	0.0958542	-1	1.40479e-05		741	-0.085039	0.0958542	-1	7.31363e-06
661	-0.0599753	-0.193132	-2	-6.1921e-06		661	-0.0666931	-0.196441	-2	3.4462e-06		742	-0.084719	0.103832	-1	-5.25999e-06		742	-0.084719	0.103832	-1	2.12786e-06		742	-0.0852765	0.103833	-1	6.73491e-06		742	-0.0852765	0.103833	-1	4.60705e-06
662	-0.0599455	-0.203918	-2	-3.53551e-06		662	-0.0666633	-0.207227	-2	-2.93597e-06		743	-0.0844425	0.111814	-1	-3.09417e-06		743	-0.0844425	0.111814	-1	-2.64247e-06		743	-0.0850001	0.111815	-1	-7.01403e-06		743	-0.0850001	0.111815	-1	-4.37156e-06
663	-0.0505482	0.0477734	-2	-2.73453e-06		663	-0.0572428	0.0442603	-2	2.36178e-06		744	-0.0914398	0.107493	-1	-8.1766e-06		744	-0.0914398	0.107493	-1	-6.53881e-06		744	-0.0919973	0.107494	-1	-9.41132e-06		744	-0.0919973	0.107494	-1	-2.87251e-06
664	-0.050522	0.0370422	-2	-3.41898e-06		664	-0.0572178	0.0335297	-2	2.86911e-06		745	-0.0911794	0.100321	-1	-8.94576e-06		745	-0.0911794	0.100321	-1	-9.76458e-06		745	-0.091737	0.100321	-1	3.93051e-06		745	-0.091737	0.100321	-1	1.36951e-05
665	-0.05056	0.0263402	-2	1.38017e-06		665	-0.0573127	0.0228535	-2	4.56167e-07		746	-0.0911926	0.0918106	-1	-6.97475e-06		746	-0.0911926	0.0918106	-1	-4.34142e-06		746	-0.0917502	0.0918115	-1	1.21567e-05		746	-0.0917502	0.0918115	-1	1.64981e-05
666	-0.0506924	0.0156809	-2	5.28714e-06		666	-0.0574451	0.0121943	-2	-4.39255e-06		747	-0.0912033	0.0841202	-1	-4.83741e-06		747	-0.0912033	0.0841202	-1	5.73951e-07		747	-0.0917609	0.0841211	-1	5.73088e-06		747	-0.0917609	0.0841211	-1	5.15693e-06
667	-0.0508247	0.00502165	-2	1.70012e-06		667	-0.0575774	0.00153506	-2	-6.26521e-06		748	-0.090941	0.0760871	-1	-3.66919e-06		748	-0.090941	0.0760871	-1	7.72464e-06		748	-0.0914986	0.076088	-1	-5.43651e-07		748	-0.0914986	0.076088	-1	-8.26829e-06
668	-0.0509571	-0.00563759	-2	-1.26066e-05		668	-0.0577098	-0.00912417	-2	2.97685e-07		749	-0.090933	0.0683241	-1	-3.96883e-06		749	-0.090933	0.0683241	-1	8.43019e-06		749	-0.0914906	0.0683251	-1	-4.02136e-06		749	-0.0914906	0.0683251	-1	-1.24516e-05
669	-0.0510895	-0.0162968	-2	-2.36516e-05		669	-0.0578081	-0.0197939	-2	4.61471e-06		750	-0.0909252	0.0600462	-1	-3.6827e-06		750	-0.0909252	0.0600462	-1	8.27107e-06		750	-0.0914828	0.0600472	-1	-5.00777e-06		750	-0.0914828	0.0600472	-1	-1.32788e-05
670	-0.0511826	-0.0269681	-2	-2.46503e-05		670	-0.0577581	-0.0305091	-2	4.91671e-06		751	-0.0909172	0.0520477	-1	-3.61872e-06		751	-0.0909172	0.0520477	-1	7.05772e-06		751	-0.0914748	0.0520487	-1	-3.64063e-06		751	-0.0914748	0.0520487	-1	-1.06983e-05
671	-0.051171	-0.0375353	-2	-1.75831e-05		671	-0.0577298	-0.0411409	-2	9.45395e-07		752	-0.090655	0.044067	-1	-6.9845e-06		752	-0.090655	0.044067	-1	7.78825e-06		752	-0.0912126	0.044068	-1	2.90912e-06		752	-0.0912126	0.044068	-1	-4.87913e-06
672	-0.0511692	-0.0480634	-2	-1.19134e-05		672	-0.057728	-0.051669	-2	-2.93164e-06		753	-0.0906468	0.0364532	-1	-7.81368e-06		753	-0.0906468	0.0364532	-1	1.35812e-05		753	-0.0912044	0.0364542	-1	5.35383e-06		753	-0.0912044	0.0364542	-1	-8.22737e-06
673	-0.0511674	-0.0585915	-2	-1.70397e-05		673	-0.0577263	-0.062197	-2	-2.54969e-06		754	-0.0903845	0.028549	-1	-6.42342e-06		754	-0.0903845	0.028549	-1	1.96481e-05		754	-0.0909421	0.0285501	-1	1.4621e-05		754	-0.0909421	0.0285501	-1	-5.0271e-06
674	-0.0511657	-0.0691195	-2	-2.41587e-05		674	-0.0577245	-0.0727251	-2	4.19613e-06		755	-0.0899344	0.0205358	-1	-5.1644e-06		755	-0.0899344	0.0205358	-1	2.23304e-05		755	-0.090492	0.0205368	-1	2.85418e-05		755	-0.090492	0.0205368	-1	6.2114e-06
675	-0.0511639	-0.0796476	-2	-2.74728e-05		675	-0.0577227	-0.0832531	-2	5.42531e-06		756	-0.0899263	0.0127276	-1	-5.43183e-06		756	-0.0899263	0.0127276	-1	2.15468e-05		756	-0.0904838	0.0127286	-1	3.3538e-05		756	-0.0904838	0.0127286	-1	1.19912e-05
676	-0.0511621	-0.0901757	-2	-1.91552e-05		676	-0.0577209	-0.0937812	-2	2.59645e-06		757	-0.0901945	0.00509622	-1	-6.98271e-06		757	-0.0901945	0.00509622	-1	1.58446e-05		757	-0.0907525	0.00510191	-1	3.27487e-05		757	-0.0907525	0.00510191	-1	1.69041e-05
677	-0.0511604	-0.100704	-2	-9.60372e-06		677	-0.0577192	-0.104309	-2	1.30918e-06		758	-0.0902831	-0.00338483	-1	-7.24594e-06		758	-0.0902831	-0.00338483	-1	1.22015e-05		758	-0.0908411	-0.00337867	-1	2.75952e-05		758	-0.0908411	-0.00337867	-1	1.53937e-05
678	-0.0511586	-0.111233	-2	-1.77899e-05		678	-0.0577174	-0.114838	-2	2.57271e-06		759	-0.090283	-0.0110937	-1	-6.69594e-06		759	-0.090283	-0.0110937	-1	9.31381e-06		759	-0.090841	-0.0110875	-1	2.35299e-05		759	-0.090841	-0.0110875	-1	1.42161e-05
679	-0.0511568	-0.121761	-2	-2.41326e-05		679	-0.0577243	-0.125363	-2	4.84994e-06		760	-0.0900066	-0.0193173	-1	-5.72998e-06		760	-0.0900066	-0.0193173	-1	3.75406e-06		760	-0.0905646	-0.0193111	-1	2.29744e-05		760	-0.0905646	-0.0193111	-1	1.92203e-05
680	-0.0511583	-0.132351	-2	-2.31815e-05		680	-0.0578154	-0.135856	-2	4.00996e-06		761	-0.0894753	-0.0268163	-1	-3.77477e-06		761	-0.0894753	-0.0268163	-1	3.10797e-06		761	-0.0900333	-0.0268101	-1	1.37051e-05		761	-0.0900333	-0.0268101	-1	1.05971e-05
681	-0.0510342	-0.14346	-2	-1.09385e-05		681	-0.0577124	-0.146905	-2	-3.34141e-06		762	-0.0894643	-0.0346224	-1	-3.39062e-06		762	-0.0894643	-0.0346224	-1	3.17823e-06		762	-0.0900223	-0.0346162	-1	9.53754e-06		762	-0.0900223	-0.0346162	-1	6.35931e-06
682	-0.05091	-0.15457	-2	4.17087e-07		682	-0.0575882	-0.158015	-2	-3.91827e-06		763	-0.0891987	-0.0427975	-1	-3.93777e-06		763	-0.0891987	-0.0427975	-1	4.38164e-06		763	-0.0897567	-0.0427913	-1	3.77929e-06		763	-0.0897567	-0.0427913	-1	-6.0235e-07
683	-0.0507859	-0.16568	-2	5.61076e-06		683	-0.0574641	-0.169125	-2	-1.75643e-07		764	-0.0889221	-0.0507386	-1	-7.37036e-06		764	-0.0889221	-0.0507386	-1	3.40957e-06		764	-0.0894801	-0.0507324	-1	-2.45152e-06		764	-0.0894801	-0.0507324	-1	-5.86109e-06
684	-0.0506617	-0.176789	-2	3.06451e-06		684	-0.0573399	-0.180234	-2	2.54869e-06		765	-0.0891931	-0.0582393	-1	-9.92745e-06		765	-0.0891931	-0.0582393	-1	-1.49752e-06		765	-0.0897511	-0.058233	-1	-3.32713e-06		765	-0.0897511	-0.058233	-1	-1.82961e-06
685	-0.0505376	-0.1879	-2	-3.84862e-06		685	-0.0572158	-0.191345	-2	3.9388e-06		766	-0.0892052	-0.0665914	-1	-9.55588e-06		766	-0.0892052	-0.0665914	-1	-6.56356e-06		766	-0.0897632	-0.0665852	-1	-1.75429e-06		766	-0.0897632	-0.0665852	-1	4.80927e-06
686	-0.050474	-0.198799	-2	-4.3851e-06		686	-0.0571828	-0.202142	-2	2.23662e-07		767	-0.0892082	-0.0742604	-1	-8.92152e-06		767	-0.0892082	-0.0742604	-1	-8.01367e-06		767	-0.0897662	-0.074255	-1	4.74876e-07		767	-0.0897662	-0.074255	-1	8.48855e-06
687	-0.0411634	0.0531775	-2	-9.76655e-07		687	-0.0478143	0.0496419	-2	2.68624e-07		768	-0.0957026	-0.0787732	-1	5.68436e-07		768	-0.0957026	-0.0787732	-1	-6.80051e-06		768	-0.0962607	-0.0787678	-1	9.73209e-07		768	-0.0962607	-0.0787678	-1	7.77372e-06
688	-0.0411289	0.042442	-2	-3.1998e-06		688	-0.0477798	0.0389064	-2	2.98229e-06		769	-0.0959577	-0.0706232	-1	-3.33138e-06		769	-0.0959577	-0.0706232	-1	-8.99106e-06		769	-0.0965157	-0.070617	-1	-3.42445e-06		769	-0.0965157	-0.070617	-1	5.56661e-06
689	-0.0411127	0.031729	-2	-1.51064e-06		689	-0.0477811	0.0281888	-2	3.32272e-06		770	-0.095943	-0.0628823	-1	-9.42433e-06		770	-0.095943	-0.0628823	-1	-9.15898e-06		770	-0.096501	-0.062876	-1	-6.25639e-06		770	-0.096501	-0.062876	-1	2.90259e-06
690	-0.041206	0.0210611	-2	3.09642e-06		690	-0.0479136	0.0175297	-2	8.74531e-08		771	-0.0959204	-0.0551446	-1	-1.03326e-05		771	-0.0959204	-0.0551446	-1	-1.00316e-05		771	-0.0964784	-0.0551384	-1	-1.2471e-05		771	-0.0964784	-0.0551384	-1	-2.4394e-06
691	-0.0413386	0.010401	-2	4.51386e-06		691	-0.0480461	0.0068697	-2	-3.08137e-06		772	-0.0958865	-0.0474126	-1	-9.51061e-06		772	-0.0958865	-0.0474126	-1	-1.11066e-05		772	-0.0964446	-0.0474064	-1	-6.34779e-06		772	-0.0964446	-0.0474064	-1	4.75881e-06
692	-0.0414711	-0.000258071	-2	-4.86553e-06		692	-0.0481787	-0.00378938	-2	1.50844e-06		773	-0.0958527	-0.0392183	-1	-8.41345e-06		773	-0.0958527	-0.0392183	-1	-1.15935e-05		773	-0.0964107	-0.0392121	-1	-4.7993e-06		773	-0.0964107	-0.0392121	-1	6.7942e-06
693	-0.0416036	-0.0109172	-2	-1.85503e-05		693	-0.0483112	-0.0144485	-2	9.35706e-06		774	-0.0961181	-0.0314337	-1	-8.9118e-06		774	-0.0961181	-0.0314337	-1	-1.36485e-05		774	-0.0966761	-0.0314275	-1	-7.85308e-06		774	-0.0966761	-0.0314275	-1	5.79542e-06
694	-0.0417361	-0.0215763	-2	-3.29522e-05		694	-0.0484437	-0.0251076	-2	1.43575e-05		775	-0.0963723	-0.023493	-1	-1.0411e-05		775	-0.0963723	-0.023493	-1	-1.64457e-05		775	-0.0969303	-0.0234868	-1	-2.14444e-05		775	-0.0969303	-0.0234868	-1	-4.9987e-06
695	-0.0417731	-0.0321442	-2	-2.56691e-05		695	-0.0484602	-0.0356559	-2	1.36141e-05		776	-0.0966378	-0.0155661	-1	-1.34268e-05		776	-0.0966378	-0.0155661	-1	-1.85333e-05		776	-0.0971958	-0.01556	-1	-1.54748e-05		776	-0.0971958	-0.01556	-1	3.0585e-06
696	-0.0417696	-0.0426735	-2	-1.89835e-05		696	-0.0484567	-0.0461852	-2	8.89861e-06		777	-0.0966268	-0.00774497	-1	-1.87851e-05		777	-0.0966268	-0.00774497	-1	-2.41375e-05		777	-0.0971848	-0.00773881	-1	-1.92468e-05		777	-0.0971848	-0.00773881	-1	4.8907e-06
697	-0.0417662	-0.0532028	-2	-1.89098e-05		697	-0.0484533	-0.0567145	-2	1.10005e-05		778	-0.0968786	0.00019291	-1	-2.44302e-05		778	-0.0968786	0.00019291	-1	-2.6062e-05		778	-0.0974362	0.000193954	-1	-1.88323e-05		778	-0.0974362	0.000193954	-1	7.2297e-06
698	-0.0417627	-0.0637322	-2	-2.54702e-05		698	-0.0484498	-0.0672439	-2	1.44064e-05		779	-0.0966986	0.008213	-1	-2.72561e-05		779	-0.0966986	0.008213	-1	-2.52461e-05		779	-0.0972562	0.00821403	-1	-1.75456e-05		779	-0.0972562	0.00821403	-1	7.7005e-06
699	-0.0417593	-0.0742624	-2	-3.56645e-05		699	-0.0484463	-0.0777741	-2	2.28034e-05		780	-0.0968615	0.0160524	-1	-2.90701e-05		780	-0.0968615	0.0160524	-1	-2.32636e-05		780	-0.0974191	0.0160534	-1	-1.49033e-05		780	-0.0974191	0.0160534	-1	8.3603e-06
700	-0.0417558	-0.0847918	-2	-2.88248e-05		700	-0.0484429	-0.0883034	-2	2.00121e-05		781	-0.0971234	0.0240518	-1	-2.97335e-05		781	-0.0971234	0.0240518	-1	-2.54065e-05		781	-0.097681	0.0240529	-1	-1.7568e-05		781	-0.097681	0.0240529	-1	7.8385e-06
701	-0.0417524	-0.0953211	-2	-1.95889e-05		701	-0.0484394	-0.0988327	-2	1.2123e-05		782	-0.0971093	0.0318964	-1	-2.62747e-05		782	-0.0971093	0.0318964	-1	-2.3599e-05		782	-0.0976669	0.0318974	-1	-2.58357e-05		782	-0.0976669	0.0318974	-1	-2.2367e-06
702	-0.0417489	-0.10585	-2	-1.79904e-05		702	-0.048436	-0.109362	-2	6.85959e-06		783	-0.0971061	0.0400842	-1	-2.14508e-05		783	-0.0971061	0.0400842	-1	-2.15917e-05		783	-0.0976637	0.0400852	-1	-2.85408e-05		783	-0.0976637	0.0400852	-1	-6.9491e-06
703	-0.0417455	-0.11638	-2	-2.55557e-05		703	-0.0484325	-0.119891	-2	1.28169e-05		784	-0.0973684	0.0477437	-1	-1.61697e-05		784	-0.0973684	0.0477437	-1	-2.00288e-05		784	-0.097926	0.0477446	-1	-2.43553e-05		784	-0.097926	0.0477446	-1	-4.3265e-06
704	-0.0417473	-0.127005	-2	-3.46109e-05		704	-0.0484279	-0.130461	-2	1.61696e-05		785	-0.0973654	0.0555221	-1	-1.23304e-05		785	-0.0973654	0.0555221	-1	-1.50627e-05		785	-0.097923	0.0555231	-1	-2.30253e-05		785	-0.097923	0.0555231	-1	-7.9626e-06
705	-0.0416766	-0.137928	-2	-2.23461e-05		705	-0.0483036	-0.141571	-2	1.07145e-05		786	-0.0976164	0.0636695	-1	-1.15544e-05		786	-0.0976164	0.0636695	-1	-1.24137e-05		786	-0.098174	0.0636704	-1	-1.53116e-05		786	-0.098174	0.0636704	-1	-2.8979e-06
706	-0.0415523	-0.149039	-2	-5.85332e-06		706	-0.0481793	-0.152683	-2	1.69358e-06		787	-0.0976023	0.0716542	-1	-9.93655e-06		787	-0.0976023	0.0716542	-1	-1.20636e-05		787	-0.0981599	0.0716551	-1	-9.55666e-06		787	-0.0981599	0.0716551	-1	2.50694e-06
707	-0.041428	-0.160149	-2	1.31665e-06		707	-0.048055	-0.163793	-2	5.47646e-07		788	-0.0982177	0.0793626	-1	-9.14448e-06		788	-0.0982177	0.0793626	-1	-1.31337e-05		788	-0.0987753	0.0793635	-1	-2.24136e-06		788	-0.0987753	0.0793635	-1	1.08923e-05
708	-0.0413037	-0.17126	-2	5.23218e-06		708	-0.0479307	-0.174903	-2	9.64545e-07		789	-0.0976579	0.087107	-1	-8.08401e-06		789	-0.0976579	0.087107	-1	-1.36416e-05		789	-0.0982155	0.0871079	-1	4.79892e-06		789	-0.0982155	0.0871079	-1	1.84405e-05
709	-0.0411794	-0.18237	-2	1.73036e-06		709	-0.0478064	-0.186013	-2	1.96745e-06		790	-0.0979852	0.0950993	-1	-7.39928e-06		790	-0.0979852	0.0950993	-1	-1.3935e-05		790	-0.0985427	0.0951002	-1	6.73924e-06		790	-0.0985427	0.0951002	-1	2.06742e-05
710	-0.0410744	-0.193413	-2	-3.00382e-06		710	-0.0477296	-0.196957	-2	4.3894e-07		791	-0.0982221	0.103079	-1	-5.89113e-06		791	-0.0982221	0.103079	-1	-1.1356e-05		791	-0.0987797	0.10308	-1	-5.35262e-06		791	-0.0987797	0.10308	-1	6.00338e-06
711	-0.0410685	-0.204108	-2	-2.70028e-06		711	-0.0477403	-0.207591	-2	-3.31154e-06		792	-0.0979416	0.111065	-1	-6.44098e-07		792	-0.0979416	0.111065	-1	-3.17707e-06		792	-0.098499	0.111066	-1	-1.98516e-05		792	-0.098499	0.111066	-1	-1.66745e-05
712	-0.0317431	0.0478451	-2	-1.86922e-06		712	-0.038394	0.0443095	-2	-2.50361e-07		793	-0.104939	0.106745	-1	4.65217e-06		793	-0.104939	0.106745	-1	6.12155e-07		793	-0.105496	0.106746	-1	-4.30551e-06		793	-0.105496	0.106746	-1	-4.91767e-06
713	-0.0317374	0.0371451	-2	-4.44585e-06		713	-0.0383797	0.033599	-2	3.46728e-06		794	-0.104683	0.0995662	-1	1.71558e-06		794	-0.104683	0.0995662	-1	-6.34712e-06		794	-0.105241	0.0995671	-1	5.94386e-06		794	-0.105241	0.0995671	-1	1.2291e-05
714	-0.0317411	0.0264569	-2	9.07879e-07		714	-0.0384413	0.0229239	-2	2.70343e-06		795	-0.104696	0.0910565	-1	-5.4172e-07		795	-0.104696	0.0910565	-1	-1.19844e-05		795	-0.105254	0.0910574	-1	7.62258e-06		795	-0.105254	0.0910574	-1	1.9607e-05
715	-0.0318663	0.0157961	-2	5.38702e-06		715	-0.0385738	0.0122648	-2	-3.34826e-07		796	-0.104707	0.0833664	-1	-4.11972e-06		796	-0.104707	0.0833664	-1	-1.41426e-05		796	-0.105265	0.0833674	-1	5.3179e-06		796	-0.105265	0.0833674	-1	1.94605e-05
716	-0.0319988	0.00513699	-2	5.33265e-06		716	-0.0387064	0.00160567	-2	-2.36308e-06		797	-0.104445	0.0753336	-1	-7.13215e-06		797	-0.104445	0.0753336	-1	-1.53201e-05		797	-0.105002	0.0753345	-1	-5.71937e-06		797	-0.105002	0.0753345	-1	9.60073e-06
717	-0.0321313	-0.00552211	-2	-4.19193e-06		717	-0.0388389	-0.00905342	-2	4.54043e-06		798	-0.104437	0.0675709	-1	-7.82269e-06		798	-0.104437	0.0675709	-1	-1.38743e-05		798	-0.104994	0.0675718	-1	-8.72444e-06		798	-0.104994	0.0675718	-1	5.14986e-06
718	-0.0322638	-0.0161812	-2	-1.61331e-05		718	-0.0389714	-0.0197125	-2	1.0144e-05		799	-0.104429	0.0592933	-1	-8.26889e-06		799	-0.104429	0.0592933	-1	-1.57499e-05		799	-0.104987	0.0592943	-1	-1.59057e-05		799	-0.104987	0.0592943	-1	-1.558e-07
719	-0.032335	-0.0267818	-2	-2.05314e-05		719	-0.039022	-0.0302935	-2	1.05844e-05		800	-0.104421	0.0512951	-1	-8.97818e-06		800	-0.104421	0.0512951	-1	-2.0011e-05		800	-0.104979	0.0512961	-1	-1.89676e-05		800	-0.104979	0.0512961	-1	1.0434e-06
720	-0.0323315	-0.037312	-2	-1.05886e-05		720	-0.0390186	-0.0408238	-2	6.28265e-06		801	-0.104159	0.0433147	-1	-1.28632e-05		801	-0.104159	0.0433147	-1	-2.39976e-05		801	-0.104716	0.0433157	-1	-2.55468e-05		801	-0.104716	0.0433157	-1	-1.5492e-06
721	-0.0323281	-0.0478414	-2	-7.54389e-06		721	-0.0390151	-0.0513531	-2	5.38532e-06		802	-0.104151	0.0357011	-1	-1.71689e-05		802	-0.104151	0.0357011	-1	-2.80951e-05		802	-0.104708	0.0357021	-1	-2.76079e-05		802	-0.104708	0.0357021	-1	4.872e-07
722	-0.0323246	-0.0583708	-2	-1.00879e-05		722	-0.0390117	-0.0618824	-2	9.90723e-06		803	-0.103888	0.0277973	-1	-2.14094e-05		803	-0.103888	0.0277973	-1	-3.0347e-05		803	-0.104446	0.0277983	-1	-2.20788e-05		803	-0.104446	0.0277983	-1	8.2682e-06
723	-0.0323212	-0.0689001	-2	-2.04946e-05		723	-0.0390082	-0.0724118	-2	1.79062e-05		804	-0.103438	0.0197843	-1	-2.34248e-05		804	-0.103438	0.0197843	-1	-3.00281e-05		804	-0.103996	0.0197854	-1	-2.19969e-05		804	-0.103996	0.0197854	-1	8.0312e-06
724	-0.0323177	-0.0794294	-2	-2.06661e-05		724	-0.0390048	-0.0829411	-2	1.8388e-05		805	-0.10343	0.0119764	-1	-2.27919e-05		805	-0.10343	0.0119764	-1	-3.01095e-05		805	-0.103988	0.0119774	-1	-2.55792e-05		805	-0.103988	0.0119774	-1	4.5303e-06
725	-0.0323142	-0.0899587	-2	-8.7033e-06		725	-0.0390013	-0.0934704	-2	1.06671e-05		806	-0.103699	0.00434998	-1	-1.94035e-05		806	-0.103699	0.00434998	-1	-3.09543e-05		806	-0.104256	0.00435102	-1	-2.67554e-05		806	-0.104256	0.00435102	-1	4.1989e-06
726	-0.0323108	-0.100488	-2	-4.23699e-06		726	-0.0389979	-0.104	-2	2.14798e-06		807	-0.10379	-0.00408988	-1	-1.45203e-05		807	-0.10379	-0.00408988	-1	-2.98086e-05		807	-0.104348	-0.00408883	-1	-2.72349e-05		807	-0.104348	-0.00408883	-1	2.5737e-06
727	-0.03231	-0.111068	-2	-7.74106e-06		727	-0.0389944	-0.11453	-2	2.13347e-06		808	-0.103793	-0.0117606	-1	-9.23033e-06		808	-0.103793	-0.0117606	-1	-2.3331e-05		808	-0.104351	-0.0117595	-1	-3.39753e-05		808	-0.104351	-0.0117595	-1	-1.06443e-05
728	-0.032314	-0.12173	-2	-2.09201e-05		728	-0.0389974	-0.125177	-2	1.07834e-05		809	-0.10352	-0.0199474	-1	-7.12583e-06		809	-0.10352	-0.0199474	-1	-1.75815e-05		809	-0.104078	-0.0199412	-1	-2.82615e-05		809	-0.104078	-0.0199412	-1	-1.068e-05
729	-0.0323179	-0.132393	-2	-2.0633e-05		729	-0.038955	-0.136002	-2	1.17009e-05		810	-0.102989	-0.0274462	-1	-5.77925e-06		810	-0.102989	-0.0274462	-1	-1.49248e-05		810	-0.103547	-0.02744	-1	-1.9023e-05		810	-0.103547	-0.02744	-1	-4.0982e-06
730	-0.0322037	-0.143468	-2	-5.7556e-06		730	-0.0388307	-0.147112	-2	6.20206e-06		811	-0.102977	-0.035252	-1	-4.86277e-06		811	-0.102977	-0.035252	-1	-1.30551e-05		811	-0.103535	-0.0352458	-1	-5.49265e-06		811	-0.103535	-0.0352458	-1	7.56245e-06
731	-0.0320794	-0.154579	-2	1.72575e-06		731	-0.0387064	-0.158222	-2	5.23537e-07		812	-0.102712	-0.0434268	-1	-2.51816e-06		812	-0.102712	-0.0434268	-1	-1.14861e-05		812	-0.10327	-0.0434206	-1	3.76687e-06		812	-0.10327	-0.0434206	-1	1.5253e-05
732	-0.0319551	-0.165689	-2	6.87461e-06		732	-0.0385821	-0.169332	-2	-5.39003e-07		813	-0.102435	-0.0513676	-1	-1.99897e-06		813	-0.102435	-0.0513676	-1	-9.86496e-06		813	-0.102993	-0.0513614	-1	-4.90954e-06		813	-0.102993	-0.0513614	-1	4.95542e-06
733	-0.0318308	-0.176799	-2	5.00302e-06		733	-0.0384578	-0.180443	-2	-2.86551e-07		814	-0.102706	-0.058868	-1	-1.46448e-06		814	-0.102706	-0.058868	-1	-7.14908e-06		814	-0.103264	-0.0588618	-1	-5.0375e-06		814	-0.103264	-0.0588618	-1	2.11158e-06
734	-0.0317065	-0.18791	-2	-1.54356e-06		734	-0.0383382	-0.191537	-2	-3.22865e-07		815	-0.102718	-0.0672199	-1	2.70323e-06		815	-0.102718	-0.0672199	-1	-6.48263e-06		815	-0.103276	-0.0672136	-1	-4.17253e-06		815	-0.103276	-0.0672136	-1	2.3101e-06
735	-0.0316784	-0.198684	-2	-2.80553e-06		735	-0.0383298	-0.202242	-2	-2.33649e-06		816	-0.102723	-0.0749005	-1	6.2501e-06		816	-0.102723	-0.0749005	-1	-4.37006e-06		816	-0.103281	-0.0748951	-1	-2.19333e-06		816	-0.103281	-0.0748951	-1	2.17673e-06
736	-0.0223596	0.0532505	-2	2.95297e-06		736	-0.0290093	0.0497135	-2	-5.52229e-06		817	-0.110146	-0.0780894	-1	7.41306e-06		817	-0.110146	-0.0780894	-1	4.43382e-06		817	-0.110704	-0.078084	-1	6.8536e-07		817	-0.110704	-0.078084	-1	-3.74846e-06
737	-0.0223633	0.0425622	-2	-4.22957e-06		737	-0.0290056	0.0390161	-2	1.01719e-07		818	-0.110397	-0.0699107	-1	7.17682e-06		818	-0.110397	-0.0699107	-1	5.36739e-06		818	-0.110955	-0.0699045	-1	7.14483e-07		818	-0.110955	-0.0699045	-1	-4.65291e-06
738	-0.022367	0.0318739	-2	-5.32676e-06		738	-0.0290093	0.0283278	-2	4.16015e-06		819	-0.110382	-0.0621701	-1	7.05006e-06		819	-0.110382	-0.0621701	-1	4.67663e-06		819	-0.11094	-0.0621638	-1	2.53089e-06		819	-0.11094	-0.0621638	-1	-2.14574e-06
739	-0.0223951	0.0211912	-2	1.48917e-06		739	-0.0291027	0.0176599	-2	2.3252e-06		820	-0.11036	-0.0544328	-1	9.36287e-06		820	-0.11036	-0.0544328	-1	4.21102e-06		820	-0.110918	-0.0544265	-1	7.09778e-06		820	-0.110918	-0.0544265	-1	2.88676e-06
740	-0.0225277	0.0105311	-2	8.96307e-06		740	-0.0292352	0.00699978	-2	-2.7857e-06		821	-0.110326	-0.0467011	-1	1.0683e-05		821	-0.110326	-0.0467011	-1	3.27868e-06		821	-0.110884	-0.0466948	-1	1.13888e-05		821	-0.110884	-0.0466948	-1	8.11012e-06
741	-0.0226602	-0.000128006	-2	1.26377e-05		741	-0.0293678	-0.00365932	-2	-4.80017e-06		822	-0.110292	-0.0385071	-1	1.15698e-05		822	-0.110292	-0.0385071	-1	2.93488e-06		822	-0.11085	-0.0385008	-1	1.1473e-05		822	-0.11085	-0.0385008	-1	8.53812e-06
742	-0.0227927	-0.0107871	-2	4.88556e-06		742	-0.0295003	-0.0143185	-2	-7.40562e-06		823	-0.110557	-0.0307274	-1	1.44655e-05		823	-0.110557	-0.0307274	-1	3.56976e-06		823	-0.111115	-0.0307263	-1	8.04936e-06		823	-0.111115	-0.0307263	-1	4.4796e-06
743	-0.022898	-0.0214203	-2	3.13165e-06		743	-0.0295851	-0.024932	-2	-7.81745e-06		824	-0.110808	-0.0228283	-1	1.50673e-05		824	-0.110808	-0.0228283	-1	5.13754e-06		824	-0.111366	-0.0228272	-1	2.70108e-06		824	-0.111366	-0.0228272	-1	-2.43646e-06
744	-0.0228946	-0.0319496	-2	9.39908e-06		744	-0.0295816	-0.0354614	-2	-1.01889e-05		825	-0.11107	-0.0149432	-1	1.58539e-05		825	-0.11107	-0.0149432	-1	5.16158e-06		825	-0.111628	-0.0149421	-1	-1.80118e-06		825	-0.111628	-0.0149421	-1	-6.96276e-06
745	-0.0228911	-0.042479	-2	2.08663e-05		745	-0.0295782	-0.0459907	-2	-1.67409e-05		826	-0.111056	-0.00716071	-1	1.97077e-05		826	-0.111056	-0.00716071	-1	2.13957e-07		826	-0.111614	-0.00715965	-1	-4.2825e-06		826	-0.111614	-0.00715965	-1	-4.49646e-06
746	-0.0228877	-0.0530083	-2	2.0957e-05		746	-0.0295747	-0.0565201	-2	-1.60959e-05		827	-0.111307	0.000767613	-1	2.05051e-05		827	-0.111307	0.000767613	-1	-2.37182e-06		827	-0.111865	0.000768656	-1	-7.54028e-06		827	-0.111865	0.000768656	-1	-5.16846e-06
747	-0.0228842	-0.0635377	-2	1.03745e-05		747	-0.0295713	-0.0670494	-2	-7.04313e-06		828	-0.111127	0.00878738	-1	2.07863e-05		828	-0.111127	0.00878738	-1	-2.56919e-06		828	-0.111685	0.00878841	-1	-8.48964e-06		828	-0.111685	0.00878841	-1	-5.92045e-06
748	-0.0228807	-0.074068	-2	5.35796e-06		748	-0.0295678	-0.0775797	-2	-4.92947e-06		829	-0.11129	0.0166265	-1	2.07771e-05		829	-0.11129	0.0166265	-1	-1.76682e-06		829	-0.111848	0.0166275	-1	-6.86939e-06		829	-0.111848	0.0166275	-1	-5.10257e-06
749	-0.0228773	-0.0845973	-2	7.89667e-06		749	-0.0295644	-0.0881091	-2	-7.84683e-06		830	-0.111552	0.0246256	-1	2.08276e-05		830	-0.111552	0.0246256	-1	-1.7463e-06		830	-0.11211	0.0246266	-1	3.97634e-08		830	-0.11211	0.0246266	-1	1.78606e-06
750	-0.022874	-0.0951294	-2	2.14185e-05		750	-0.0295609	-0.0986384	-2	-1.2206e-05		831	-0.111538	0.0324698	-1	1.94257e-05		831	-0.111538	0.0324698	-1	-1.15711e-06		831	-0.112096	0.0324708	-1	2.68492e-06		831	-0.112096	0.0324708	-1	3.84203e-06
751	-0.0228779	-0.105792	-2	2.27913e-05		751	-0.0295614	-0.109239	-2	-1.51861e-05		832	-0.111535	0.0406573	-1	1.72396e-05		832	-0.111535	0.0406573	-1	-1.50077e-06		832	-0.112093	0.0406583	-1	6.23955e-06		832	-0.112093	0.0406583	-1	7.74032e-06
752	-0.0228818	-0.116455	-2	1.1684e-05		752	-0.0295653	-0.119902	-2	-1.33425e-05		833	-0.111797	0.0483164	-1	1.59587e-05		833	-0.111797	0.0483164	-1	-1.22963e-06		833	-0.112355	0.0483174	-1	8.85166e-06		833	-0.112355	0.0483174	-1	1.00813e-05
753	-0.0228857	-0.127118	-2	-8.03019e-07		753	-0.0295692	-0.130564	-2	-5.26879e-06		834	-0.111794	0.0560945	-1	1.18832e-05		834	-0.111794	0.0560945	-1	-7.53399e-07		834	-0.112352	0.0560955	-1	9.21432e-06		834	-0.112352	0.0560955	-1	9.96772e-06
754	-0.0228563	-0.137897	-2	5.29933e-07		754	-0.0294832	-0.141541	-2	-3.87692e-06		835	-0.112045	0.0642415	-1	8.09827e-06		835	-0.112045	0.0642415	-1	1.66144e-06		835	-0.112603	0.0642425	-1	8.11537e-06		835	-0.112603	0.0642425	-1	6.45393e-06
755	-0.022732	-0.149009	-2	1.02713e-05		755	-0.0293589	-0.152652	-2	-3.33681e-06		836	-0.112031	0.0722259	-1	6.50764e-06		836	-0.112031	0.0722259	-1	-9.47919e-07		836	-0.112589	0.0722268	-1	7.90568e-06		836	-0.112589	0.0722268	-1	8.8536e-06
756	-0.0226077	-0.160119	-2	1.09626e-05		756	-0.0292346	-0.163762	-2	-2.74111e-06		837	-0.112647	0.079934	-1	7.30059e-06		837	-0.112647	0.079934	-1	1.47073e-06		837	-0.113204	0.0799349	-1	7.26862e-06		837	-0.113204	0.0799349	-1	5.79789e-06
757	-0.0224834	-0.171229	-2	7.77836e-06		757	-0.0291103	-0.174873	-2	-2.08975e-06		838	-0.112087	0.0876781	-1	5.25178e-06		838	-0.112087	0.0876781	-1	1.6408e-06		838	-0.112644	0.087679	-1	8.38525e-06		838	-0.112644	0.087679	-1	6.74445e-06
758	-0.0223591	-0.182339	-2	-1.12376e-06		758	-0.028986	-0.185983	-2	-6.46781e-07		839	-0.112414	0.09567	-1	7.07922e-06		839	-0.112414	0.09567	-1	7.08396e-06		839	-0.112972	0.0956709	-1	1.17237e-05		839	-0.112972	0.0956709	-1	4.63974e-06
759	-0.0222921	-0.193249	-2	-3.15665e-06		759	-0.0289434	-0.196807	-2	-1.15506e-06		840	-0.112651	0.103649	-1	6.7217e-06		840	-0.112651	0.103649	-1	1.08243e-05		840	-0.113209	0.10365	-1	1.25257e-05		840	-0.113209	0.10365	-1	1.7014e-06
760	-0.0222836	-0.203954	-2	-1.54551e-06		760	-0.028935	-0.207512	-2	-2.69804e-06		841	-0.112368	0.111639	-1	4.7687e-06		841	-0.112368	0.111639	-1	8.62855e-06		841	-0.112925	0.11164	-1	8.00715e-06		841	-0.112925	0.11164	-1	-6.214e-07
761	-0.012988	0.0479783	-2	2.0979e-06		761	-0.0196303	0.0444322	-2	-4.43244e-06		842	-0.119367	0.107315	-1	3.36354e-06		842	-0.119367	0.107315	-1	9.70828e-06		842	-0.119925	0.107316	-1	1.15568e-05		842	-0.119925	0.107316	-1	1.84852e-06
762	-0.0129917	0.03729	-2	-6.41519e-06		762	-0.019634	0.0337439	-2	2.77749e-06		843	-0.119112	0.100136	-1	4.67363e-06		843	-0.119112	0.100136	-1	1.17369e-05		843	-0.11967	0.100137	-1	1.14776e-05		843	-0.11967	0.100137	-1	-2.593e-07
763	-0.0129954	0.0266017	-2	-7.16682e-06		763	-0.0196377	0.0230557	-2	4.80241e-06		844	-0.119125	0.0916272	-1	6.18846e-06		844	-0.119125	0.0916272	-1	9.54571e-06		844	-0.119683	0.0916281	-1	7.84657e-06		844	-0.119683	0.0916281	-1	-1.69914e-06
764	-0.0130554	0.0159262	-2	1.49748e-06		764	-0.019763	0.0123949	-2	1.34364e-06		845	-0.119136	0.0839375	-1	5.48166e-06		845	-0.119136	0.0839375	-1	1.06067e-05		845	-0.119694	0.0839383	-1	7.04692e-06		845	-0.119694	0.0839383	-1	-3.55978e-06
765	-0.0131879	0.00526706	-2	1.45738e-05		765	-0.0198955	0.00173574	-2	-3.52371e-06		846	-0.118874	0.0759049	-1	8.25088e-06		846	-0.118874	0.0759049	-1	1.0942e-05		846	-0.119431	0.0759058	-1	7.46512e-06		846	-0.119431	0.0759058	-1	-3.47688e-06
766	-0.0133204	-0.00539206	-2	2.07521e-05		766	-0.020028	-0.00892338	-2	-8.34391e-06		847	-0.118866	0.0681426	-1	8.77232e-06		847	-0.118866	0.0681426	-1	1.21044e-05		847	-0.119423	0.0681435	-1	9.88827e-06		847	-0.119423	0.0681435	-1	-2.21613e-06
767	-0.0134529	-0.0160512	-2	2.25418e-05		767	-0.020147	-0.0195696	-2	-1.01677e-05		848	-0.118858	0.0598654	-1	1.29242e-05		848	-0.118858	0.0598654	-1	1.6298e-05		848	-0.119416	0.0598663	-1	1.27792e-05		848	-0.119416	0.0598663	-1	-3.5188e-06
768	-0.0134564	-0.0265872	-2	2.41246e-05		768	-0.0201435	-0.0300989	-2	-1.17081e-05		849	-0.11885	0.0518675	-1	1.50939e-05		849	-0.11885	0.0518675	-1	1.98425e-05		849	-0.119408	0.0518685	-1	1.54194e-05		849	-0.119408	0.0518685	-1	-4.4231e-06
769	-0.013453	-0.0371175	-2	3.35404e-05		769	-0.0201401	-0.0406292	-2	-1.84454e-05		850	-0.118588	0.0438875	-1	1.99999e-05		850	-0.118588	0.0438875	-1	2.61249e-05		850	-0.119145	0.0438885	-1	2.16237e-05		850	-0.119145	0.0438885	-1	-4.5012e-06
770	-0.0134495	-0.0476469	-2	3.74082e-05		770	-0.0201366	-0.0511586	-2	-1.98262e-05		851	-0.11858	0.0362743	-1	2.40447e-05		851	-0.11858	0.0362743	-1	3.04224e-05		851	-0.119137	0.0362752	-1	2.99312e-05		851	-0.119137	0.0362752	-1	-4.912e-07
771	-0.0134461	-0.0581762	-2	3.36466e-05		771	-0.0201331	-0.0616879	-2	-1.78144e-05		852	-0.118317	0.0283708	-1	2.52408e-05		852	-0.118317	0.0283708	-1	3.54278e-05		852	-0.118875	0.0283718	-1	2.99863e-05		852	-0.118875	0.0283718	-1	-5.4415e-06
772	-0.0134426	-0.0687056	-2	2.46781e-05		772	-0.0201297	-0.0722173	-2	-1.04648e-05		853	-0.117867	0.0203582	-1	2.68436e-05		853	-0.117867	0.0203582	-1	3.69538e-05		853	-0.118425	0.0203592	-1	2.96198e-05		853	-0.118425	0.0203592	-1	-7.334e-06
773	-0.0134392	-0.0792349	-2	1.94346e-05		773	-0.0201262	-0.0827466	-2	-1.22592e-05		854	-0.117859	0.0125506	-1	2.69605e-05		854	-0.117859	0.0125506	-1	3.83723e-05		854	-0.118417	0.0125516	-1	3.73388e-05		854	-0.118417	0.0125516	-1	-1.0335e-06
774	-0.0134407	-0.089854	-2	2.85772e-05		774	-0.0201241	-0.0933004	-2	-1.38461e-05		855	-0.118128	0.0049245	-1	2.64307e-05		855	-0.118128	0.0049245	-1	3.75631e-05		855	-0.118685	0.00492554	-1	4.10696e-05		855	-0.118685	0.00492554	-1	3.5065e-06
775	-0.0134446	-0.100517	-2	3.76125e-05		775	-0.020128	-0.103963	-2	-1.985e-05		856	-0.118219	-0.003515	-1	2.58465e-05		856	-0.118219	-0.003515	-1	3.29236e-05		856	-0.118777	-0.00351395	-1	4.10724e-05		856	-0.118777	-0.00351395	-1	8.1488e-06
776	-0.0134485	-0.111181	-2	3.67478e-05		776	-0.020132	-0.114627	-2	-1.77538e-05		857	-0.118222	-0.0111854	-1	2.09101e-05		857	-0.118222	-0.0111854	-1	2.7517e-05		857	-0.11878	-0.0111843	-1	3.58849e-05		857	-0.11878	-0.0111843	-1	8.3679e-06
777	-0.0134524	-0.121844	-2	2.68909e-05		777	-0.0201359	-0.12529	-2	-1.42581e-05		858	-0.117949	-0.0193654	-1	1.71132e-05		858	-0.117949	-0.0193654	-1	2.13759e-05		858	-0.118507	-0.0193643	-1	2.52009e-05		858	-0.118507	-0.0193643	-1	3.825e-06
778	-0.0134563	-0.132506	-2	2.24231e-05		778	-0.0201346	-0.135971	-2	-1.02877e-05		859	-0.117421	-0.0268221	-1	1.62373e-05		859	-0.117421	-0.0268221	-1	1.43112e-05		859	-0.117979	-0.026821	-1	2.21294e-05		859	-0.117979	-0.026821	-1	7.8182e-06
779	-0.0133834	-0.143438	-2	2.15952e-05		779	-0.0200103	-0.147081	-2	-9.37867e-06		860	-0.117413	-0.0345891	-1	1.29055e-05		860	-0.117413	-0.0345891	-1	1.04896e-05		860	-0.117971	-0.034588	-1	1.3273e-05		860	-0.117971	-0.034588	-1	2.7834e-06
780	-0.0132591	-0.154548	-2	1.52753e-05		780	-0.019886	-0.158191	-2	-4.83257e-06		861	-0.117151	-0.042721	-1	1.12737e-05		861	-0.117151	-0.042721	-1	9.13673e-06		861	-0.117708	-0.0427198	-1	1.13192e-05		861	-0.117708	-0.0427198	-1	2.18247e-06
781	-0.0131348	-0.165658	-2	8.65931e-06		781	-0.0197617	-0.169302	-2	-1.90308e-06		862	-0.116875	-0.0506558	-1	9.91807e-06		862	-0.116875	-0.0506558	-1	7.71562e-06		862	-0.117433	-0.0506496	-1	8.04121e-06		862	-0.117433	-0.0506496	-1	3.2559e-07
782	-0.0130105	-0.176768	-2	-2.5323e-06		782	-0.0196374	-0.180412	-2	-3.76242e-07		863	-0.117146	-0.0581558	-1	6.68466e-06		863	-0.117146	-0.0581558	-1	7.51361e-06		863	-0.117704	-0.0581496	-1	5.57168e-06		863	-0.117704	-0.0581496	-1	-1.94193e-06
783	-0.0129046	-0.187815	-2	-5.2395e-06		783	-0.0195559	-0.191374	-2	-1.09958e-07		864	-0.117158	-0.0665073	-1	4.5721e-06		864	-0.117158	-0.0665073	-1	6.28104e-06		864	-0.117716	-0.0665011	-1	2.3206e-06		864	-0.117716	-0.0665011	-1	-3.96044e-06
784	-0.0128961	-0.19852	-2	-2.60496e-06		784	-0.0195475	-0.202079	-2	-9.82726e-07		865	-0.117164	-0.0742048	-1	2.02651e-06		865	-0.117164	-0.0742048	-1	2.63532e-06		865	-0.117722	-0.0741985	-1	2.35204e-06		865	-0.117722	-0.0741985	-1	-2.8328e-07
785	-0.00361369	0.0533954	-2	1.08959e-05		785	-0.010256	0.0498493	-2	-6.31359e-06		866	-0.12366	-0.0787288	-1	-5.75617e-06		866	-0.12366	-0.0787288	-1	-4.93919e-06		866	-0.124218	-0.0787233	-1	4.17931e-06		866	-0.124218	-0.0787233	-1	9.1185e-06
786	-0.00361738	0.042707	-2	1.55589e-06		786	-0.0102597	0.039161	-2	-2.48639e-06		867	-0.12391	-0.0705385	-1	-5.68195e-06		867	-0.12391	-0.0705385	-1	-6.68687e-07		867	-0.124468	-0.0705322	-1	5.25049e-07		867	-0.124468	-0.0705322	-1	1.19374e-06
787	-0.00362107	0.0320188	-2	-7.97036e-06		787	-0.0102634	0.0284727	-2	2.84621e-06		868	-0.123896	-0.0627982	-1	-4.3622e-06		868	-0.123896	-0.0627982	-1	2.61755e-06		868	-0.124454	-0.0627919	-1	-4.00849e-06		868	-0.124454	-0.0627919	-1	-6.62604e-06
788	-0.00362476	0.0213305	-2	-1.00574e-05		788	-0.0102916	0.01779	-2	3.81359e-06		869	-0.123873	-0.0550673	-1	-4.6795e-07		869	-0.123873	-0.0550673	-1	5.06473e-06		869	-0.12443	-0.0550662	-1	-4.76365e-06		869	-0.12443	-0.0550662	-1	-9.82838e-06
789	-0.00371661	0.0106612	-2	-1.54718e-06		789	-0.0104241	0.00712986	-2	1.93705e-06		870	-0.123836	-0.0473737	-1	1.82691e-07		870	-0.123836	-0.0473737	-1	5.65012e-06		870	-0.124393	-0.0473726	-1	-4.29369e-06		870	-0.124393	-0.0473726	-1	-9.94381e-06
790	-0.00384913	2.06181e-06	-2	1.27274e-05		790	-0.0105566	-0.00352926	-2	-1.23829e-06		871	-0.123799	-0.03922	-1	2.29242e-07		871	-0.123799	-0.03922	-1	6.81509e-06		871	-0.124356	-0.0392189	-1	-1.39269e-06		871	-0.124356	-0.0392189	-1	-8.20778e-06
791	-0.00398165	-0.0106571	-2	1.98669e-05		791	-0.0106892	-0.0141884	-2	-2.42795e-06		872	-0.124061	-0.0314767	-1	-1.02926e-07		872	-0.124061	-0.0314767	-1	8.12761e-06		872	-0.124619	-0.0314756	-1	4.83654e-06		872	-0.124619	-0.0314756	-1	-3.29107e-06
792	-0.00401931	-0.0212257	-2	2.01598e-05		792	-0.0107063	-0.0247374	-2	-2.22814e-06		873	-0.124312	-0.023578	-1	-7.82268e-08		873	-0.124312	-0.023578	-1	1.47284e-05		873	-0.12487	-0.0235769	-1	1.44757e-05		873	-0.12487	-0.0235769	-1	-2.527e-07
793	-0.00401585	-0.031755	-2	2.00403e-05		793	-0.0107029	-0.0352668	-2	-3.52774e-06		874	-0.124574	-0.0156932	-1	2.62485e-06		874	-0.124574	-0.0156932	-1	1.9122e-05		874	-0.125132	-0.0156921	-1	2.40734e-05		874	-0.125132	-0.0156921	-1	4.9514e-06
794	-0.00401239	-0.0422844	-2	2.61706e-05		794	-0.0106994	-0.0457961	-2	-3.5125e-06		875	-0.12456	-0.00791106	-1	4.92558e-06		875	-0.12456	-0.00791106	-1	2.59881e-05		875	-0.125118	-0.00791	-1	3.77837e-05		875	-0.125118	-0.00791	-1	1.17956e-05
795	-0.00400894	-0.0528137	-2	2.67106e-05		795	-0.0106959	-0.0563255	-2	-3.90739e-06		876	-0.124811	1.69211e-05	-1	5.65723e-06		876	-0.124811	1.69211e-05	-1	3.28068e-05		876	-0.125369	1.79655e-05	-1	4.18632e-05		876	-0.125369	1.79655e-05	-1	9.0564e-06
796	-0.00400548	-0.0633431	-2	2.01511e-05		796	-0.0106925	-0.0668549	-2	-3.56299e-06		877	-0.124631	0.00803634	-1	6.78919e-06		877	-0.124631	0.00803634	-1	3.66602e-05		877	-0.125189	0.00803737	-1	3.92105e-05		877	-0.125189	0.00803737	-1	2.5503e-06
797	-0.00400441	-0.0739166	-2	1.36217e-05		797	-0.010689	-0.0773852	-2	-3.06667e-06		878	-0.124794	0.0158751	-1	6.78033e-06		878	-0.124794	0.0158751	-1	3.77519e-05		878	-0.125352	0.0158761	-1	2.98063e-05		878	-0.125352	0.0158761	-1	-7.9456e-06
798	-0.00400833	-0.0845795	-2	1.26456e-05		798	-0.0106917	-0.088026	-2	-2.92166e-06		879	-0.125056	0.0238738	-1	7.0094e-06		879	-0.125056	0.0238738	-1	3.58891e-05		879	-0.125614	0.0238748	-1	2.70039e-05		879	-0.125614	0.0238748	-1	-8.8852e-06
799	-0.00401224	-0.0952424	-2	1.70737e-05		799	-0.0106957	-0.0986888	-2	-2.14946e-06		880	-0.125042	0.0317178	-1	7.53932e-06		880	-0.125042	0.0317178	-1	3.32624e-05		880	-0.1256	0.0317187	-1	2.62328e-05		880	-0.1256	0.0317187	-1	-7.0296e-06
800	-0.00401616	-0.105905	-2	2.4543e-05		800	-0.0106996	-0.109352	-2	-6.70516e-07		881	-0.125039	0.0399049	-1	6.80038e-06		881	-0.125039	0.0399049	-1	2.64998e-05		881	-0.125596	0.0399058	-1	1.7823e-05		881	-0.125596	0.0399058	-1	-8.6768e-06
801	-0.00402008	-0.116568	-2	2.51326e-05		801	-0.0107035	-0.120015	-2	-2.27693e-06		882	-0.125301	0.0475636	-1	2.08588e-06		882	-0.125301	0.0475636	-1	1.96602e-05		882	-0.125859	0.0475646	-1	1.13624e-05		882	-0.125859	0.0475646	-1	-8.2978e-06
802	-0.00402399	-0.127231	-2	2.26811e-05		802	-0.0107074	-0.130677	-2	-3.74347e-06		883	-0.125298	0.0553414	-1	1.47394e-06		883	-0.125298	0.0553414	-1	1.65616e-05		883	-0.125856	0.0553424	-1	7.07108e-06		883	-0.125856	0.0553424	-1	-9.49052e-06
803	-0.00402791	-0.137894	-2	2.12519e-05		803	-0.0106627	-0.14151	-2	-5.53695e-06		884	-0.125549	0.063488	-1	4.17707e-07		884	-0.125549	0.063488	-1	1.12606e-05		884	-0.126107	0.063489	-1	2.86884e-06		884	-0.126107	0.063489	-1	-8.39176e-06
804	-0.00391147	-0.148978	-2	1.58594e-05		804	-0.0105383	-0.152621	-2	-4.27283e-06		885	-0.125535	0.0714721	-1	1.5854e-07		885	-0.125535	0.0714721	-1	9.49631e-06		885	-0.126093	0.071473	-1	2.11922e-06		885	-0.126093	0.071473	-1	-7.37709e-06
805	-0.00378717	-0.160088	-2	5.877e-06		805	-0.010414	-0.163732	-2	1.33137e-06		886	-0.12615	0.0791798	-1	-1.99136e-06		886	-0.12615	0.0791798	-1	6.74587e-06		886	-0.126708	0.0791807	-1	1.45143e-06		886	-0.126708	0.0791807	-1	-5.29444e-06
806	-0.00366287	-0.171198	-2	-7.2783e-06		806	-0.0102897	-0.174842	-2	3.448e-06		887	-0.125591	0.0869236	-1	-2.58502e-06		887	-0.125591	0.0869236	-1	5.48066e-06		887	-0.126148	0.0869245	-1	1.79512e-06		887	-0.126148	0.0869245	-1	-3.68554e-06
807	-0.00353856	-0.182309	-2	-8.90179e-06		807	-0.0101693	-0.185939	-2	2.22364e-06		888	-0.125918	0.0949151	-1	-2.96646e-06		888	-0.125918	0.0949151	-1	4.13432e-06		888	-0.126475	0.094916	-1	1.92824e-06		888	-0.126475	0.094916	-1	-2.20608e-06
808	-0.00350959	-0.193085	-2	-3.24596e-06		808	-0.0101609	-0.196644	-2	-8.89329e-07		889	-0.126155	0.102894	-1	-5.93861e-06		889	-0.126155	0.102894	-1	1.57818e-06		889	-0.126712	0.102895	-1	1.96003e-06		889	-0.126712	0.102895	-1	3.8185e-07
809	-0.00350114	-0.20379	-2	6.75332e-06		809	-0.0101524	-0.207349	-2	-2.83456e-06		890	-0.125867	0.11089	-1	-6.37674e-06		890	-0.125867	0.11089	-1	-3.48161e-06		890	-0.126424	0.110891	-1	-1.80723e-07		890	-0.126424	0.110891	-1	3.30089e-06
810	0.00575791	0.0481231	-2	9.70144e-06		810	-0.000884446	0.044577	-2	-3.6756e-06		891	-0.132871	0.10656	-1	-8.39566e-06		891	-0.132871	0.10656	-1	-8.47927e-06		891	-0.133429	0.10656	-1	-5.83751e-06		891	-0.133429	0.10656	-1	2.64176e-06
811	0.00575421	0.0374348	-2	1.16035e-06		811	-0.000888138	0.0338888	-2	-2.55265e-06		892	-0.132616	0.0993812	-1	-7.51243e-06		892	-0.132616	0.0993812	-1	-8.33533e-06		892	-0.133174	0.099382	-1	-6.41198e-06		892	-0.133174	0.099382	-1	1.92335e-06
812	0.00575052	0.0267466	-2	-9.64871e-06		812	-0.00089183	0.0232005	-2	9.04059e-08		893	-0.132629	0.0908723	-1	-7.61356e-06		893	-0.132629	0.0908723	-1	-7.96034e-06		893	-0.133187	0.0908732	-1	-6.81677e-06		893	-0.133187	0.0908732	-1	1.14357e-06
813	0.00574683	0.0160583	-2	-1.40912e-05		813	-0.000951876	0.0125249	-2	4.72535e-06		894	-0.13264	0.0831829	-1	-9.02792e-06		894	-0.13264	0.0831829	-1	-7.39283e-06		894	-0.133198	0.0831838	-1	-6.65334e-06		894	-0.133198	0.0831838	-1	7.3949e-07
814	0.00562317	0.00539713	-2	-1.20962e-05		814	-0.0010844	0.00186581	-2	7.00121e-06		895	-0.132378	0.0751508	-1	-9.90477e-06		895	-0.132378	0.0751508	-1	-7.32771e-06		895	-0.132935	0.0751517	-1	-7.2223e-06		895	-0.132935	0.0751517	-1	1.0541e-07
815	0.00549065	-0.00526199	-2	-5.55911e-06		815	-0.00121692	-0.00879331	-2	7.26279e-06		896	-0.13237	0.0673888	-1	-1.09108e-05		896	-0.13237	0.0673888	-1	-9.2971e-06		896	-0.132927	0.0673897	-1	-1.05538e-05		896	-0.132927	0.0673897	-1	-1.2567e-06
816	0.00541882	-0.0158632	-2	-5.45962e-06		816	-0.00126825	-0.019375	-2	8.72351e-06		897	-0.132362	0.059112	-1	-1.5593e-05		897	-0.132362	0.059112	-1	-1.02305e-05		897	-0.132919	0.0591129	-1	-1.48855e-05		897	-0.132919	0.0591129	-1	-4.655e-06
817	0.00542228	-0.0263926	-2	-1.27168e-05		817	-0.00126479	-0.0299043	-2	1.18376e-05		898	-0.132354	0.0511145	-1	-1.83441e-05		898	-0.132354	0.0511145	-1	-1.1036e-05		898	-0.132911	0.0511154	-1	-1.85653e-05		898	-0.132911	0.0511154	-1	-7.5293e-06
818	0.00542573	-0.0369229	-2	-2.44671e-05		818	-0.00126134	-0.0404347	-2	1.81038e-05		899	-0.132092	0.0431348	-1	-2.13364e-05		899	-0.132092	0.0431348	-1	-1.01937e-05		899	-0.132649	0.0431358	-1	-1.89763e-05		899	-0.132649	0.0431358	-1	-8.7826e-06
819	0.00542919	-0.0474522	-2	-2.4612e-05		819	-0.00125788	-0.050964	-2	1.94432e-05		900	-0.132083	0.0355219	-1	-2.32915e-05		900	-0.132083	0.0355219	-1	-8.91014e-06		900	-0.132641	0.0355229	-1	-1.8576e-05		900	-0.132641	0.0355229	-1	-9.66586e-06
820	0.00543265	-0.0579816	-2	-2.1292e-05		820	-0.00125442	-0.0614934	-2	1.52281e-05		901	-0.131821	0.0276188	-1	-2.58366e-05		901	-0.131821	0.0276188	-1	-5.14934e-06		901	-0.132379	0.0276198	-1	-1.73007e-05		901	-0.132379	0.0276198	-1	-1.21514e-05
821	0.00542891	-0.0686411	-2	-2.07779e-05		821	-0.00125455	-0.0720876	-2	1.35438e-05		902	-0.131371	0.0196066	-1	-2.69846e-05		902	-0.131371	0.0196066	-1	-3.82823e-06		902	-0.131929	0.0196076	-1	-1.47628e-05		902	-0.131929	0.0196076	-1	-1.09346e-05
822	0.005425	-0.079304	-2	-2.22689e-05		822	-0.00125847	-0.0827505	-2	1.39648e-05		903	-0.131363	0.0117994	-1	-2.89365e-05		903	-0.131363	0.0117994	-1	-5.52731e-06		903	-0.13192	0.0118004	-1	-1.12557e-05		903	-0.13192	0.0118004	-1	-5.72839e-06
823	0.00542108	-0.0899669	-2	-2.714e-05		823	-0.00126239	-0.0934134	-2	1.60227e-05		904	-0.131632	0.00417363	-1	-2.88079e-05		904	-0.131632	0.00417363	-1	-9.29266e-06		904	-0.132189	0.00417467	-1	-7.02554e-06		904	-0.132189	0.00417467	-1	2.26712e-06
824	0.00541716	-0.10063	-2	-2.66379e-05		824	-0.0012663	-0.104076	-2	2.20596e-05		905	-0.131723	-0.00426548	-1	-2.54706e-05		905	-0.131723	-0.00426548	-1	-1.25031e-05		905	-0.132281	-0.00426443	-1	-6.83317e-06		905	-0.132281	-0.00426443	-1	5.66993e-06
825	0.00541324	-0.111294	-2	-2.30104e-05		825	-0.00127022	-0.11474	-2	2.18324e-05		906	-0.131726	-0.0119355	-1	-2.29108e-05		906	-0.131726	-0.0119355	-1	-1.50598e-05		906	-0.132284	-0.0119344	-1	-1.27442e-05		906	-0.132284	-0.0119344	-1	2.3156e-06
826	0.00540933	-0.121956	-2	-1.39729e-05		826	-0.00127414	-0.125403	-2	1.33302e-05		907	-0.131453	-0.0201151	-1	-1.76243e-05		907	-0.131453	-0.0201151	-1	-1.49652e-05		907	-0.132011	-0.020114	-1	-1.8692e-05		907	-0.132011	-0.020114	-1	-3.7268e-06
827	0.00540541	-0.132619	-2	-3.6316e-06		827	-0.00127806	-0.136066	-2	4.05136e-06		908	-0.130925	-0.0275715	-1	-1.5156e-05		908	-0.130925	-0.0275715	-1	-1.36509e-05		908	-0.131483	-0.0275704	-1	-2.3729e-05		908	-0.131483	-0.0275704	-1	-1.00781e-05
828	0.00543713	-0.143407	-2	-2.87275e-06		828	-0.00118981	-0.14705	-2	3.08262e-06		909	-0.130917	-0.0353382	-1	-1.2275e-05		909	-0.130917	-0.0353382	-1	-1.0581e-05		909	-0.131475	-0.035337	-1	-2.56491e-05		909	-0.131475	-0.035337	-1	-1.50681e-05
829	0.00556143	-0.154517	-2	-7.80991e-06		829	-0.00106551	-0.158161	-2	5.4592e-06		910	-0.130655	-0.0434697	-1	-8.35729e-06		910	-0.130655	-0.0434697	-1	-8.81817e-06		910	-0.131212	-0.0434685	-1	-1.99952e-05		910	-0.131212	-0.0434685	-1	-1.1177e-05
830	0.00568573	-0.165627	-2	-1.20789e-05		830	-0.000941207	-0.169271	-2	5.89834e-06		911	-0.130381	-0.0513683	-1	-6.60681e-06		911	-0.130381	-0.0513683	-1	-7.56796e-06		911	-0.130939	-0.0513671	-1	-1.17617e-05		911	-0.130939	-0.0513671	-1	-4.19374e-06
831	0.00581003	-0.176737	-2	-1.18556e-05		831	-0.000816906	-0.180381	-2	3.91991e-06		912	-0.130655	-0.0588335	-1	-6.48809e-06		912	-0.130655	-0.0588335	-1	-7.76557e-06		912	-0.131213	-0.0588324	-1	-7.60607e-06		912	-0.131213	-0.0588324	-1	1.595e-07
832	0.00587793	-0.187651	-2	-3.02812e-06		832	-0.000773423	-0.19121	-2	-4.77153e-07		913	-0.13067	-0.0671437	-1	-7.07857e-06		913	-0.13067	-0.0671437	-1	-9.85508e-06		913	-0.131228	-0.0671426	-1	-4.1087e-06		913	-0.131228	-0.0671426	-1	5.74638e-06
833	0.00588638	-0.198356	-2	7.60331e-06		833	-0.000764973	-0.201915	-2	-3.16219e-06		914	-0.130678	-0.0748321	-1	-7.35086e-06		914	-0.130678	-0.0748321	-1	-1.0157e-05		914	-0.131236	-0.0748258	-1	2.88769e-06		914	-0.131236	-0.0748258	-1	1.30447e-05
834	0.0151321	0.0535402	-2	8.92693e-06		834	0.00848968	0.0499941	-2	1.83277e-07		915	-0.136607	-0.0784531	-1	-6.81898e-06		915	-0.136607	-0.0784531	-1	-1.46914e-05		915	-0.137165	-0.078452	-1	5.96776e-06		915	-0.137165	-0.078452	-1	2.06592e-05
835	0.0151285	0.0428518	-2	7.75021e-06		835	0.00848598	0.0393058	-2	-3.38398e-06		916	-0.136851	-0.0705521	-1	-5.171e-06		916	-0.136851	-0.0705521	-1	-1.45151e-05		916	-0.137409	-0.070551	-1	1.04612e-06		916	-0.137409	-0.070551	-1	1.55612e-05
836	0.0151248	0.0321636	-2	3.97776e-06		836	0.00848229	0.0286175	-2	-4.00938e-06		917	-0.136833	-0.0628501	-1	-5.15678e-06		917	-0.136833	-0.0628501	-1	-1.37463e-05		917	-0.137392	-0.0628489	-1	-3.21693e-06		917	-0.137392	-0.0628489	-1	1.05294e-05
837	0.0151211	0.0214753	-2	-7.34701e-06		837	0.0084786	0.0179292	-2	-1.11805e-06		918	-0.136807	-0.0551512	-1	-7.27103e-06		918	-0.136807	-0.0551512	-1	-1.40186e-05		918	-0.137366	-0.0551501	-1	-8.26316e-06		918	-0.137366	-0.0551501	-1	5.75544e-06
838	0.0150944	0.0107912	-2	-1.30798e-05		838	0.00838672	0.00725993	-2	4.22168e-06		919	-0.13677	-0.0474579	-1	-9.69409e-06		919	-0.13677	-0.0474579	-1	-1.66333e-05		919	-0.137329	-0.0474568	-1	-1.95388e-05		919	-0.137329	-0.0474568	-1	-2.9055e-06
839	0.0149619	0.000132129	-2	-1.26468e-05		839	0.0082542	-0.00339919	-2	6.71758e-06		920	-0.136733	-0.0393046	-1	-1.4199e-05		920	-0.136733	-0.0393046	-1	-1.98943e-05		920	-0.137292	-0.0393035	-1	-3.42905e-05		920	-0.137292	-0.0393035	-1	-1.43962e-05
840	0.0148559	-0.0105017	-2	-9.32919e-06		840	0.00816871	-0.0140135	-2	7.22583e-06		921	-0.136995	-0.0315616	-1	-1.70152e-05		921	-0.136995	-0.0315616	-1	-2.75668e-05		921	-0.137554	-0.0315606	-1	-4.46535e-05		921	-0.137554	-0.0315606	-1	-1.70867e-05
841	0.0148594	-0.0210311	-2	-1.75277e-05		841	0.00817216	-0.0245428	-2	1.01259e-05		922	-0.137247	-0.0236633	-1	-2.20294e-05		922	-0.137247	-0.0236633	-1	-3.71435e-05		922	-0.137805	-0.0236623	-1	-5.04186e-05		922	-0.137805	-0.0236623	-1	-1.32751e-05
842	0.0148628	-0.0315604	-2	-3.1146e-05		842	0.00817562	-0.0350722	-2	1.64234e-05		923	-0.137509	-0.0157789	-1	-2.97634e-05		923	-0.137509	-0.0157789	-1	-4.26785e-05		923	-0.138068	-0.0157779	-1	-5.4516e-05		923	-0.138068	-0.0157779	-1	-1.18375e-05
843	0.0148663	-0.0420898	-2	-3.39548e-05		843	0.00817908	-0.0456015	-2	1.93829e-05		924	-0.137495	-0.00799708	-1	-3.32674e-05		924	-0.137495	-0.00799708	-1	-4.67107e-05		924	-0.138053	-0.00799608	-1	-5.46833e-05		924	-0.138053	-0.00799608	-1	-7.9726e-06
844	0.0148651	-0.0527027	-2	-3.14977e-05		844	0.00818152	-0.0561493	-2	1.95359e-05		925	-0.137746	-6.94828e-05	-1	-3.91215e-05		925	-0.137746	-6.94828e-05	-1	-4.93606e-05		925	-0.138305	-6.8495e-05	-1	-5.9266e-05		925	-0.138305	-6.8495e-05	-1	-9.9054e-06
845	0.0148612	-0.0633656	-2	-2.55093e-05		845	0.0081776	-0.0668122	-2	1.40362e-05		926	-0.137566	0.00794959	-1	-4.26421e-05		926	-0.137566	0.00794959	-1	-5.09819e-05		926	-0.138124	0.00795056	-1	-5.95154e-05		926	-0.138124	0.00795056	-1	-8.5335e-06
846	0.0148573	-0.0740294	-2	-2.32855e-05		846	0.00817368	-0.077476	-2	1.29627e-05		927	-0.137729	0.015788	-1	-4.40879e-05		927	-0.137729	0.015788	-1	-5.31968e-05		927	-0.138287	0.0157889	-1	-5.88925e-05		927	-0.138287	0.0157889	-1	-5.6957e-06
847	0.0148533	-0.0846923	-2	-2.97585e-05		847	0.00816977	-0.0881389	-2	1.4457e-05		928	-0.137991	0.0237863	-1	-4.18328e-05		928	-0.137991	0.0237863	-1	-5.28908e-05		928	-0.138549	0.0237873	-1	-5.98582e-05		928	-0.138549	0.0237873	-1	-6.9674e-06
848	0.0148494	-0.0953552	-2	-3.35891e-05		848	0.00816585	-0.0988017	-2	2.08834e-05		929	-0.137976	0.0316299	-1	-3.63058e-05		929	-0.137976	0.0316299	-1	-4.9266e-05		929	-0.138535	0.0316308	-1	-5.72054e-05		929	-0.138535	0.0316308	-1	-7.9394e-06
849	0.0148455	-0.106018	-2	-3.40312e-05		849	0.00816193	-0.109465	-2	2.25344e-05		930	-0.137973	0.0398166	-1	-3.08207e-05		930	-0.137973	0.0398166	-1	-4.50754e-05		930	-0.138531	0.0398176	-1	-5.35378e-05		930	-0.138531	0.0398176	-1	-8.4624e-06
850	0.0148416	-0.116681	-2	-2.99765e-05		850	0.00815802	-0.120127	-2	2.00327e-05		931	-0.138235	0.047475	-1	-2.60911e-05		931	-0.138235	0.047475	-1	-3.96541e-05		931	-0.138794	0.0474759	-1	-4.90959e-05		931	-0.138794	0.0474759	-1	-9.4418e-06
851	0.0148377	-0.127344	-2	-1.98092e-05		851	0.0081541	-0.13079	-2	8.89929e-06		932	-0.138232	0.0552525	-1	-2.32685e-05		932	-0.138232	0.0552525	-1	-3.21914e-05		932	-0.138791	0.0552534	-1	-3.90773e-05		932	-0.138791	0.0552534	-1	-6.8859e-06
852	0.0148338	-0.138007	-2	-1.11485e-05		852	0.00815762	-0.141479	-2	3.91418e-06		933	-0.138483	0.0633987	-1	-1.65161e-05		933	-0.138483	0.0633987	-1	-2.57261e-05		933	-0.139042	0.0633996	-1	-2.91662e-05		933	-0.139042	0.0633996	-1	-3.4401e-06
853	0.014909	-0.148947	-2	-1.06746e-05		853	0.00828193	-0.15259	-2	5.7382e-06		934	-0.138469	0.0713824	-1	-1.3136e-05		934	-0.138469	0.0713824	-1	-2.09907e-05		934	-0.139027	0.0713832	-1	-1.85908e-05		934	-0.139027	0.0713832	-1	2.3999e-06
854	0.0150333	-0.160057	-2	-1.22696e-05		854	0.00840623	-0.163701	-2	5.81834e-06		935	-0.139085	0.0790897	-1	-1.14727e-05		935	-0.139085	0.0790897	-1	-1.8261e-05		935	-0.139644	0.0790905	-1	-1.13283e-05		935	-0.139644	0.0790905	-1	6.9327e-06
855	0.0151576	-0.171167	-2	-1.01708e-05		855	0.00853054	-0.174811	-2	4.06093e-06		936	-0.138524	0.0868332	-1	-9.27998e-06		936	-0.138524	0.0868332	-1	-1.65116e-05		936	-0.139083	0.086834	-1	-9.43853e-06		936	-0.139083	0.086834	-1	7.07307e-06
856	0.0152644	-0.182216	-2	1.20049e-06		856	0.00861293	-0.185775	-2	-8.15739e-07		937	-0.138852	0.0948243	-1	-6.5633e-06		937	-0.138852	0.0948243	-1	-1.52256e-05		937	-0.13941	0.0948251	-1	-9.87067e-06		937	-0.13941	0.0948251	-1	5.35493e-06
857	0.0152728	-0.192921	-2	1.08517e-05		857	0.00862138	-0.19648	-2	-3.17746e-06		938	-0.139089	0.102803	-1	-4.51972e-06		938	-0.139089	0.102803	-1	-1.20832e-05		938	-0.139647	0.102804	-1	-8.9702e-06		938	-0.139647	0.102804	-1	3.113e-06
858	0.0152813	-0.203626	-2	1.31852e-05		858	0.00862983	-0.207185	-2	-3.43739e-06		939	-0.138798	0.110801	-1	-5.90615e-06		939	-0.138798	0.110801	-1	-1.21823e-05		939	-0.139356	0.110802	-1	-9.2051e-06		939	-0.139356	0.110802	-1	2.9772e-06
859	0.0245036	0.0482679	-2	4.95715e-06		859	0.0178613	0.0447218	-2	5.34544e-07		940	-0.012898	-0.0779576	-1	6.96841e-06		940	-0.012898	-0.0779576	-1	1.27058e-06		940	-0.0134578	-0.0779646	-1	4.95217e-06		940	-0.0134578	-0.0779646	-1	3.68159e-06
860	0.0244999	0.0375796	-2	1.0388e-05		860	0.0178576	0.0340336	-2	-3.96455e-06		941	-0.013152	-0.0698021	-1	-3.86155e-06		941	-0.013152	-0.0698021	-1	-6.50752e-08		941	-0.0137118	-0.0698092	-1	5.15149e-06		941	-0.0137118	-0.0698092	-1	5.21657e-06
861	0.0244962	0.0268914	-2	9.66223e-06		861	0.0178539	0.0233453	-2	-5.44047e-06		942	-0.0131517	-0.0621222	-1	-5.20054e-06		942	-0.0131517	-0.0621222	-1	-1.47474e-07		942	-0.0137115	-0.0621292	-1	1.70446e-06		942	-0.0137115	-0.0621292	-1	1.85193e-06
862	0.0244925	0.0162031	-2	2.11553e-06		862	0.0178502	0.012657	-2	-4.48955e-06		943	-0.0131518	-0.0544485	-1	-2.89677e-06		943	-0.0131518	-0.0544485	-1	1.35447e-06		943	-0.0137116	-0.0544555	-1	-9.65472e-06		943	-0.0137116	-0.0544555	-1	-1.10092e-05
863	0.024434	0.00552719	-2	7.05722e-07		863	0.0177265	0.00199587	-2	-2.56431e-06		944	-0.0131406	-0.0467801	-1	3.09695e-06		944	-0.0131406	-0.0467801	-1	-1.25821e-06		944	-0.0137004	-0.0467872	-1	-1.73134e-05		944	-0.0137004	-0.0467872	-1	-1.60552e-05
864	0.0243015	-0.00513192	-2	1.3271e-06		864	0.0176068	-0.00865098	-2	-3.14847e-06		945	-0.0131308	-0.0386533	-1	3.47723e-06		945	-0.0131308	-0.0386533	-1	2.2018e-06		945	-0.0136906	-0.0386603	-1	-1.80226e-06		945	-0.0136906	-0.0386603	-1	-4.00406e-06
865	0.0242973	-0.0156686	-2	-6.3813e-07		865	0.0176103	-0.0191804	-2	-5.73168e-06		946	-0.01342	-0.0309398	-1	2.38586e-06		946	-0.01342	-0.0309398	-1	8.44862e-06		946	-0.0139798	-0.0309469	-1	5.63358e-06		946	-0.0139798	-0.0309469	-1	-2.81504e-06
866	0.0243008	-0.0261979	-2	-1.0331e-05		866	0.0176137	-0.0297097	-2	-5.78059e-06		947	-0.0136984	-0.0230713	-1	3.56191e-06		947	-0.0136984	-0.0230713	-1	1.68567e-05		947	-0.0142582	-0.0230783	-1	2.25596e-05		947	-0.0142582	-0.0230783	-1	5.7029e-06
867	0.0243022	-0.0367653	-2	-1.32991e-05		867	0.0176172	-0.04024	-2	-3.61916e-06		948	-0.0139882	-0.0152168	-1	3.82321e-06		948	-0.0139882	-0.0152168	-1	1.86038e-05		948	-0.014548	-0.0152238	-1	2.56042e-05		948	-0.014548	-0.0152238	-1	7.0004e-06
868	0.0242982	-0.0474282	-2	-1.17329e-05		868	0.0176148	-0.0508747	-2	-1.90897e-06		949	-0.0139865	-0.0074213	-1	3.44308e-06		949	-0.0139865	-0.0074213	-1	2.60817e-05		949	-0.014543	-0.0074188	-1	3.32575e-05		949	-0.014543	-0.0074188	-1	7.1758e-06
869	0.0242943	-0.0580911	-2	-2.56156e-06		869	0.0176109	-0.0615376	-2	-2.7553e-06		950	-0.0142402	0.000548323	-1	2.29786e-06		950	-0.0142402	0.000548323	-1	2.23393e-05		950	-0.0147967	0.000550815	-1	2.28092e-05		950	-0.0147967	0.000550815	-1	4.699e-07
870	0.0242904	-0.0687539	-2	6.71301e-06		870	0.017607	-0.0722005	-2	-7.08876e-06		951	-0.0140636	0.00860874	-1	-1.03395e-06		951	-0.0140636	0.00860874	-1	1.8829e-05		951	-0.0146202	0.00861123	-1	1.25273e-05		951	-0.0146202	0.00861123	-1	-6.3017e-06
871	0.0242865	-0.0794168	-2	6.05251e-06		871	0.0176031	-0.0828633	-2	-7.51019e-06		952	-0.0142293	0.0164884	-1	-6.264e-06		952	-0.0142293	0.0164884	-1	1.20365e-05		952	-0.0147858	0.0164909	-1	-4.22769e-07		952	-0.0147858	0.0164909	-1	-1.24593e-05
872	0.0242826	-0.0900796	-2	-5.05671e-06		872	0.0175992	-0.0935262	-2	-4.3809e-06		953	-0.0144939	0.0245293	-1	-4.37521e-06		953	-0.0144939	0.0245293	-1	1.25317e-05		953	-0.0150504	0.0245318	-1	4.55769e-06		953	-0.0150504	0.0245318	-1	-7.97401e-06
873	0.0242787	-0.100743	-2	-9.9464e-06		873	0.0175953	-0.104189	-2	-2.96568e-06		954	-0.0144828	0.0324137	-1	1.29021e-05		954	-0.0144828	0.0324137	-1	2.34759e-05		954	-0.0150393	0.0324162	-1	3.01924e-05		954	-0.0150393	0.0324162	-1	6.7165e-06
874	0.0242747	-0.111406	-2	-1.4114e-05		874	0.0175913	-0.114853	-2	-3.12562e-06		955	-0.0144829	0.0406432	-1	1.41783e-05		955	-0.0144829	0.0406432	-1	2.87135e-05		955	-0.0150394	0.0406456	-1	4.21536e-05		955	-0.0150394	0.0406456	-1	1.34401e-05
875	0.0242708	-0.122069	-2	-1.26476e-05		875	0.0175874	-0.125516	-2	-4.38311e-06		956	-0.0147477	0.0483423	-1	1.22945e-05		956	-0.0147477	0.0483423	-1	2.70994e-05		956	-0.0153042	0.0483447	-1	2.45159e-05		956	-0.0153042	0.0483447	-1	-2.5835e-06
876	0.0242669	-0.132732	-2	-6.61658e-06		876	0.0175835	-0.136179	-2	-4.58062e-06		957	-0.0147478	0.0561603	-1	7.54767e-06		957	-0.0147478	0.0561603	-1	1.97908e-05		957	-0.0153043	0.0561628	-1	1.24054e-05		957	-0.0153043	0.0561628	-1	-7.3854e-06
877	0.024263	-0.143395	-2	-3.82978e-06		877	0.0176305	-0.147019	-2	-9.87953e-07		958	-0.0150182	0.064347	-1	7.34785e-07		958	-0.0150182	0.064347	-1	9.44659e-06		958	-0.0155723	0.0643498	-1	1.645e-05		958	-0.0155723	0.0643498	-1	7.00341e-06
878	0.0243817	-0.154486	-2	-3.82265e-06		878	0.0177548	-0.15813	-2	7.18026e-08		959	-0.0150319	0.0723682	-1	1.01579e-06		959	-0.0150319	0.0723682	-1	7.56063e-06		959	-0.0155861	0.072371	-1	2.62941e-05		959	-0.0155861	0.072371	-1	1.87335e-05
879	0.024506	-0.165596	-2	5.61025e-07		879	0.0178791	-0.16924	-2	-1.63984e-06		960	-0.0156701	0.080114	-1	7.1059e-06		960	-0.0156701	0.080114	-1	4.08674e-06		960	-0.0162242	0.0801169	-1	-1.95476e-05		960	-0.0162242	0.0801169	-1	-2.36343e-05
880	0.0246303	-0.176706	-2	8.52667e-06		880	0.0180004	-0.18034	-2	-3.71339e-06		961	-0.0151407	0.087892	-1	8.26057e-06		961	-0.0151407	0.087892	-1	-6.58094e-07		961	-0.0156948	0.0878948	-1	-2.54503e-05		961	-0.0156948	0.0878948	-1	-2.47922e-05
881	0.0246602	-0.187487	-2	1.32748e-05		881	0.0180089	-0.191046	-2	-4.33806e-06		962	-0.0154937	0.0959219	-1	2.34114e-06		962	-0.0154937	0.0959219	-1	-8.58981e-06		962	-0.0160477	0.0959248	-1	-9.6593e-06		962	-0.0160477	0.0959248	-1	-1.06949e-06
882	0.0246686	-0.198192	-2	1.22849e-05		882	0.0180173	-0.201751	-2	-1.907e-06		963	-0.0157535	0.103927	-1	-6.02838e-06		963	-0.0157535	0.103927	-1	-1.53435e-05		963	-0.0163073	0.103929	-1	9.16238e-06		963	-0.0163073	0.103929	-1	2.45059e-05
883	0.033878	0.0536849	-2	-5.20812e-06		883	0.0272356	0.0501388	-2	5.31529e-06		964	-0.0154777	0.111909	-1	-1.10832e-05		964	-0.0154777	0.111909	-1	-2.82271e-05		964	-0.0160316	0.111911	-1	1.57057e-05		964	-0.0160316	0.111911	-1	4.39328e-05
884	0.0338743	0.0429966	-2	2.00582e-06		884	0.0272319	0.0394505	-2	1.07413e-06		965	-0.0222944	0.107915	-1	-6.04098e-06		965	-0.0222944	0.107915	-1	-2.70755e-05		965	-0.0228483	0.107917	-1	1.15708e-05		965	-0.0228483	0.107917	-1	3.86463e-05
885	0.0338706	0.0323083	-2	1.16936e-05		885	0.0272282	0.0287623	-2	-3.7695e-06		966	-0.0225524	0.0999347	-1	2.36715e-06		966	-0.0225524	0.0999347	-1	-1.39142e-05		966	-0.0231065	0.0999376	-1	-9.84166e-07		966	-0.0231065	0.0999376	-1	1.293e-05
886	0.0338669	0.0216201	-2	1.47035e-05		886	0.0272245	0.018074	-2	-6.11072e-06		967	-0.0222768	0.0920515	-1	1.04107e-05		967	-0.0222768	0.0920515	-1	-9.52167e-06		967	-0.0228309	0.0920543	-1	-2.0274e-05		967	-0.0228309	0.0920543	-1	-1.07523e-05
887	0.0338632	0.0109309	-2	1.58189e-05		887	0.0271979	0.00738999	-2	-7.31745e-06		968	-0.0222769	0.0838127	-1	4.11136e-06		968	-0.0222769	0.0838127	-1	-8.34473e-06		968	-0.0228309	0.0838155	-1	-2.96753e-05		968	-0.0228309	0.0838155	-1	-2.13306e-05
888	0.0337729	0.000262196	-2	2.15431e-05		888	0.0270653	-0.00326912	-2	-1.04692e-05		969	-0.0222769	0.0759038	-1	-1.80294e-06		969	-0.0222769	0.0759038	-1	-1.00589e-05		969	-0.022831	0.0759066	-1	-1.18409e-05		969	-0.022831	0.0759066	-1	-1.782e-06
889	0.0337345	-0.0103071	-2	3.04515e-05		889	0.0270475	-0.0138188	-2	-1.70228e-05		970	-0.022281	0.0681052	-1	-1.44572e-05		970	-0.022281	0.0681052	-1	-1.27682e-05		970	-0.0228375	0.0681077	-1	-1.95313e-06		970	-0.0228375	0.0681077	-1	1.08151e-05
890	0.033738	-0.0208364	-2	3.63154e-05		890	0.0270509	-0.0243482	-2	-2.40553e-05		971	-0.0221172	0.060071	-1	-1.78462e-05		971	-0.0221172	0.060071	-1	-9.06242e-06		971	-0.0226737	0.0600735	-1	-1.42769e-05		971	-0.0226737	0.0600735	-1	-5.21448e-06
891	0.0337346	-0.0314898	-2	3.40885e-05		891	0.0270511	-0.0349364	-2	-2.75138e-05		972	-0.0218651	0.0520437	-1	-2.58234e-05		972	-0.0218651	0.0520437	-1	2.32638e-06		972	-0.0224216	0.0520462	-1	-2.13945e-05		972	-0.0224216	0.0520462	-1	-2.37209e-05
892	0.0337307	-0.0421527	-2	3.52188e-05		892	0.0270472	-0.0455992	-2	-2.85071e-05		973	-0.021876	0.0441044	-1	-2.74996e-05		973	-0.021876	0.0441044	-1	9.23415e-07		973	-0.0224325	0.0441069	-1	-7.2257e-06		973	-0.0224325	0.0441069	-1	-8.14912e-06
893	0.0337268	-0.0528155	-2	4.27728e-05		893	0.0270433	-0.0562621	-2	-2.87578e-05		974	-0.0218649	0.0361601	-1	-2.6454e-05		974	-0.0218649	0.0361601	-1	-1.76513e-05		974	-0.0224214	0.0361626	-1	-5.28374e-06		974	-0.0224214	0.0361626	-1	1.23676e-05
894	0.0337229	-0.0634784	-2	5.26478e-05		894	0.0270394	-0.066925	-2	-2.94208e-05		975	-0.0216004	0.0285045	-1	-2.51458e-05		975	-0.0216004	0.0285045	-1	-2.97484e-05		975	-0.0221571	0.028507	-1	-1.68651e-05		975	-0.0221571	0.028507	-1	1.28833e-05
895	0.0337189	-0.0741422	-2	5.7727e-05		895	0.0270355	-0.0775887	-2	-3.10532e-05		976	-0.0213247	0.020613	-1	-2.57464e-05		976	-0.0213247	0.020613	-1	-3.20558e-05		976	-0.0218812	0.0206155	-1	-4.42634e-05		976	-0.0218812	0.0206155	-1	-1.22076e-05
896	0.033715	-0.0848051	-2	5.30236e-05		896	0.0270316	-0.0882516	-2	-3.23498e-05		977	-0.0213138	0.0127693	-1	-2.53577e-05		977	-0.0213138	0.0127693	-1	-2.98914e-05		977	-0.0218704	0.0127718	-1	-5.69753e-05		977	-0.0218704	0.0127718	-1	-2.70839e-05
897	0.0337111	-0.0954679	-2	4.39836e-05		897	0.0270276	-0.0989145	-2	-3.21387e-05		978	-0.0220082	0.00518852	-1	-2.58002e-05		978	-0.0220082	0.00518852	-1	-2.2969e-05		978	-0.0225647	0.00519101	-1	-5.6966e-05		978	-0.0225647	0.00519101	-1	-3.3997e-05
898	0.0337072	-0.106131	-2	3.75627e-05		898	0.0270237	-0.109577	-2	-3.18003e-05		979	-0.021839	-0.00315069	-1	-2.64136e-05		979	-0.021839	-0.00315069	-1	-1.22032e-05		979	-0.0223955	-0.0031482	-1	-4.11462e-05		979	-0.0223955	-0.0031482	-1	-2.8943e-05
899	0.0337033	-0.116794	-2	3.52754e-05		899	0.0270198	-0.12024	-2	-2.86385e-05		980	-0.0218616	-0.0109447	-1	-2.74696e-05		980	-0.0218616	-0.0109447	-1	-1.19183e-05		980	-0.0224182	-0.0109422	-1	-2.01046e-05		980	-0.0224182	-0.0109422	-1	-8.1863e-06
900	0.0336994	-0.127457	-2	3.31763e-05		900	0.0270159	-0.130903	-2	-2.35575e-05		981	-0.0218753	-0.0193362	-1	-2.844e-05		981	-0.0218753	-0.0193362	-1	-2.19124e-05		981	-0.0224318	-0.0193337	-1	-1.84651e-05		981	-0.0224318	-0.0193337	-1	3.4473e-06
901	0.0336954	-0.138119	-2	2.62276e-05		901	0.027012	-0.141566	-2	-1.6591e-05		982	-0.0213583	-0.0262252	-1	-2.59207e-05		982	-0.0213583	-0.0262252	-1	-2.16262e-05		982	-0.021915	-0.0262227	-1	-1.41278e-05		982	-0.021915	-0.0262227	-1	7.4984e-06
902	0.0337294	-0.148916	-2	1.82048e-05		902	0.0271025	-0.152559	-2	-1.09768e-05		983	-0.0209965	-0.0338509	-1	-1.64189e-05		983	-0.0209965	-0.0338509	-1	-1.63428e-05		983	-0.0215564	-0.0338579	-1	-1.75376e-05		983	-0.0215564	-0.0338579	-1	-1.1948e-06
903	0.0338537	-0.160026	-2	1.43691e-05		903	0.0272268	-0.16367	-2	-7.26552e-06		984	-0.020809	-0.0424418	-1	-6.51819e-06		984	-0.020809	-0.0424418	-1	-1.1574e-05		984	-0.0213687	-0.0424488	-1	-2.0315e-05		984	-0.0213687	-0.0424488	-1	-8.741e-06
904	0.033978	-0.171136	-2	1.5426e-05		904	0.0273511	-0.17478	-2	-5.94136e-06		985	-0.020809	-0.0495688	-1	-3.38995e-06		985	-0.020809	-0.0495688	-1	-4.04547e-06		985	-0.0213688	-0.0495758	-1	-1.72461e-05		985	-0.0213688	-0.0495758	-1	-1.32006e-05
905	0.0340468	-0.182052	-2	1.55377e-05		905	0.0273955	-0.185611	-2	-5.2005e-06		986	-0.0209853	-0.0579197	-1	-3.49926e-06		986	-0.0209853	-0.0579197	-1	-1.83923e-06		986	-0.0215451	-0.0579267	-1	-1.09653e-06		986	-0.0215451	-0.0579267	-1	7.427e-07
906	0.0340553	-0.192757	-2	9.08131e-06		906	0.0274039	-0.196316	-2	-1.84813e-06		987	-0.0207208	-0.0656618	-1	-2.52123e-06		987	-0.0207208	-0.0656618	-1	-1.48004e-06		987	-0.0212806	-0.0656688	-1	4.89026e-06		987	-0.0212806	-0.0656688	-1	6.3703e-06
907	0.0340637	-0.203462	-2	6.235e-06		907	0.0274124	-0.207021	-2	1.09776e-06		988	-0.0204467	-0.0737534	-1	3.65618e-06		988	-0.0204467	-0.0737534	-1	5.14133e-07		988	-0.0210067	-0.0737604	-1	4.22102e-06		988	-0.0210067	-0.0737604	-1	3.70689e-06

## Sheet: Filter parameters
Left
Numerator	0	-0.00755905	0.0373526	-0.0740703	0.0737101	-0.0368241	0.00739086
Denominator	1	-5.86183	14.3488	-18.7736	13.8467	-5.45856	0.898509
Right
Numerator	0	-0.00798083	0.0374367	-0.0701282	0.0655488	-0.0305551	0.00567863
Denominator	1	-5.86898	14.3888	-18.8619	13.9429	-5.51046	0.909642
